# Supplementary material for: Comparative analysis of lipid metabolism in trophoblast subpopulations in preeclampsia and in vitro hypoxia model
Source: Front Mol Biosci. 2025 Dec 9;12:1731126. doi: 10.3389/fmolb.2025.1731126 (PMC12722821; doi:10.3389/fmolb.2025.1731126)
Supplement: Supplementary file 1 [file Table2.xlsx]

## Sheet: Sheet1
Gene	baseMean	log2FoldChange	lfcSE	stat	pvalue	padj	Type
LOXL2	1478.32	6.50676	0.19828	32.8161	3.472e-236	6.78915e-232	protein_coding
BIRC7	1507.36	7.2234	0.228881	31.5596	1.32359e-218	1.29408e-214	protein_coding
AGXT	1048.79	5.86835	0.191403	30.6597	1.96096e-206	1.27815e-202	protein_coding
SLC2A3	28776.3	3.07839	0.101485	30.3334	4.16054e-202	2.03388e-198	protein_coding
KPNA2	4346.71	-3.60589	0.120871	-29.8325	1.48177e-195	5.7949e-192	protein_coding
SERPINE1	3283.71	3.34364	0.116687	28.6546	1.40295e-180	4.57222e-177	protein_coding
ZNF395	3259.58	3.27815	0.119867	27.3482	1.13371e-164	3.16694e-161	protein_coding
NDRG1	1514.32	3.36972	0.126758	26.5839	1.04302e-155	2.5494e-152	protein_coding
SFXN3	1871.94	3.2592	0.131658	24.7551	2.73202e-135	5.93576e-132	protein_coding
BHLHE40	2776.5	2.83243	0.119378	23.7265	1.92049e-124	3.75533e-121	protein_coding
P4HA1	2348.24	2.86067	0.120929	23.6558	1.02767e-123	1.82682e-120	protein_coding
CCNB1	17160.2	-2.93816	0.124563	-23.5878	5.1404e-123	8.37628e-120	protein_coding
GPRC5A	599.911	6.45789	0.275069	23.4773	6.95516e-122	1.04616e-118	protein_coding
TNFSF10	1594.93	3.17719	0.1389	22.874	8.44075e-116	1.17893e-112	protein_coding
ECE1	2613.83	2.76397	0.121636	22.7234	2.63162e-114	3.43058e-111	protein_coding
NECTIN4	9985.5	2.52176	0.111467	22.6233	2.55482e-113	3.12231e-110	protein_coding
NOL4L	470.005	6.02753	0.267679	22.5177	2.78189e-112	3.19983e-109	protein_coding
PAM	3252.99	2.39076	0.107068	22.3293	1.91747e-110	2.08302e-107	protein_coding
ARHGEF4	457.905	6.18167	0.280761	22.0176	1.95341e-107	2.01037e-104	protein_coding
CDC20	2396.5	-3.12041	0.141804	-22.0052	2.5694e-107	2.5121e-104	protein_coding
SPAG4	530.521	3.78181	0.174285	21.699	2.09722e-104	1.95281e-101	protein_coding
NRN1	1172.65	3.14473	0.144984	21.6902	2.53612e-104	2.25415e-101	protein_coding
FSTL3	6220.55	3.39374	0.157002	21.616	1.27078e-103	1.08039e-100	protein_coding
SLC6A19	966.721	2.8766	0.137614	20.9034	4.98721e-97	4.06333e-94	protein_coding
ACOT11	374.656	4.82154	0.231111	20.8624	1.1767e-96	9.20367e-94	protein_coding
COL17A1	3321.07	2.43258	0.117271	20.7433	1.40862e-95	1.05939e-92	protein_coding
ANKS1A	5424.13	2.17991	0.105486	20.6654	7.09053e-95	5.13512e-92	protein_coding
SAT1	3539.31	2.44618	0.119821	20.4153	1.22154e-92	8.5307e-90	protein_coding
ALOX5	546.552	3.42233	0.167834	20.3912	2.00324e-92	1.35074e-89	protein_coding
GBE1	935.279	2.78362	0.136948	20.3261	7.55187e-92	4.92231e-89	protein_coding
FOXJ2	1865.91	2.3132	0.113986	20.2936	1.46426e-91	9.23618e-89	protein_coding
PIM2	676.137	3.15913	0.156653	20.1665	1.92926e-90	1.1789e-87	protein_coding
ARHGAP45	1916.14	2.94657	0.147663	19.9548	1.36243e-88	8.07303e-86	protein_coding
SYNJ2	3536.41	2.43009	0.122013	19.9167	2.91601e-88	1.67705e-85	protein_coding
RAB17	1357.19	2.6692	0.135214	19.7405	9.676e-87	5.40585e-84	protein_coding
FOS	2127.06	2.66366	0.136799	19.4713	1.92171e-84	1.04381e-81	protein_coding
PFKFB4	2587.6	2.25996	0.116424	19.4116	6.16158e-84	3.25631e-81	protein_coding
CTPS1	3512.58	-2.11125	0.111651	-18.9094	9.53583e-80	4.90694e-77	protein_coding
RIPOR2	318.991	3.92626	0.208009	18.8754	1.81624e-79	9.10632e-77	protein_coding
TMBIM1	5213.15	2.16185	0.114624	18.8603	2.41905e-79	1.18255e-76	protein_coding
CRISPLD2	5420.27	1.96667	0.104326	18.8512	2.87173e-79	1.36961e-76	protein_coding
NFATC2	804.368	2.87413	0.152607	18.8336	4.00891e-79	1.86643e-76	protein_coding
WDR62	413.309	-3.12209	0.166601	-18.74	2.3371e-78	1.06278e-75	protein_coding
CYP1A1	264.616	4.59246	0.246148	18.6573	1.10119e-77	4.89377e-75	protein_coding
TNNT3	565.247	3.07544	0.165344	18.6002	3.19893e-77	1.39004e-74	protein_coding
P4HA2	1865.21	2.14471	0.116077	18.4766	3.18618e-76	1.3544e-73	protein_coding
KIF20A	2674.28	-2.07052	0.112566	-18.3938	1.47393e-75	6.13216e-73	protein_coding
DDB2	964.102	2.25723	0.125093	18.0445	8.71882e-73	3.55183e-70	protein_coding
DGKD	898.571	2.41515	0.134298	17.9835	2.62564e-72	1.04779e-69	protein_coding
ODC1	6331.18	-2.12926	0.118949	-17.9005	1.168e-71	4.56783e-69	protein_coding
SLC12A3	2915.24	1.92008	0.108276	17.7332	2.32468e-70	8.91312e-68	protein_coding
HNRNPAB	6490.27	-1.98623	0.112081	-17.7213	2.8727e-70	1.08024e-67	protein_coding
FAM83D	3523.35	1.91606	0.108376	17.6798	6.00187e-70	2.21435e-67	protein_coding
MMP11	227.719	4.88854	0.277364	17.625	1.58369e-69	5.73471e-67	protein_coding
TUBA1A	822.764	2.379	0.135319	17.5807	3.46187e-69	1.23079e-66	protein_coding
INHA	372.715	3.4924	0.198748	17.572	4.03761e-69	1.40985e-66	protein_coding
TRIML2	915.158	2.28728	0.130187	17.5692	4.23923e-69	1.45428e-66	protein_coding
PLAC8	329.125	3.19756	0.182151	17.5545	5.49644e-69	1.85306e-66	protein_coding
PHACTR1	312.481	3.29626	0.188309	17.5046	1.32252e-68	4.38313e-66	protein_coding
PLK1	1089.44	-2.31789	0.133347	-17.3823	1.12336e-67	3.66104e-65	protein_coding
COL6A3	11579.9	2.28659	0.132069	17.3136	3.71296e-67	1.19022e-64	protein_coding
PKD1L2	756.747	2.45996	0.142101	17.3113	3.86404e-67	1.21867e-64	polymorphic_pseudogene
SLC27A4	441.201	-2.99086	0.172865	-17.3017	4.56546e-67	1.41703e-64	protein_coding
PLOD2	1759.49	2.1809	0.126087	17.2967	4.97982e-67	1.52149e-64	protein_coding
ATF3	2196.92	2.21124	0.128081	17.2644	8.7215e-67	2.6237e-64	protein_coding
HILPDA	3508.25	1.91885	0.112261	17.0927	1.68117e-65	4.98086e-63	protein_coding
ARRDC3	3379.6	2.21374	0.131085	16.8878	5.53653e-64	1.61584e-61	protein_coding
KIAA1211L	718.426	2.36573	0.140356	16.8552	9.60613e-64	2.76233e-61	protein_coding
ATG9B	367.578	2.89444	0.172239	16.8048	2.24948e-63	6.37483e-61	protein_coding
MXI1	455.367	2.76543	0.164605	16.8004	2.42448e-63	6.77262e-61	protein_coding
CSF1R	3773.24	1.80622	0.107924	16.7361	7.15424e-63	1.97034e-60	protein_coding
OLA1P1	248.919	3.52623	0.211693	16.6573	2.67755e-62	7.27178e-60	processed_pseudogene
SLC20A1	1418.42	-2.09005	0.125657	-16.633	4.01846e-62	1.0764e-59	protein_coding
MEGF6	211.903	4.38563	0.264214	16.5988	7.10967e-62	1.87868e-59	protein_coding
KCTD11	389.893	2.83672	0.170959	16.5931	7.82391e-62	2.03985e-59	protein_coding
HEY1	535.179	2.6468	0.159761	16.5672	1.20199e-61	3.09259e-59	protein_coding
DDX5	10517	-1.74477	0.10586	-16.4819	4.95153e-61	1.25743e-58	protein_coding
BNIP3	2172.64	2.29898	0.140146	16.4042	1.78351e-60	4.47112e-58	protein_coding
H19	7426.74	2.31837	0.141691	16.3621	3.56752e-60	8.83029e-58	lncRNA
CCND3	2627.9	-2.35159	0.143857	-16.3467	4.59181e-60	1.12235e-57	protein_coding
ATP2C2	331.699	3.12207	0.191224	16.3268	6.36303e-60	1.53608e-57	protein_coding
TCAF2	316.922	3.21763	0.197107	16.3243	6.62666e-60	1.58022e-57	protein_coding
MYOF	5204.89	2.35072	0.144152	16.3073	8.75688e-60	2.06304e-57	protein_coding
CAVIN1	190.286	4.19316	0.258883	16.1971	5.28265e-59	1.22973e-56	protein_coding
FAM13A	1596.62	2.14494	0.133452	16.0728	3.95711e-58	9.10321e-56	protein_coding
KIF23	976.04	-1.97418	0.123053	-16.0434	6.35845e-58	1.44573e-55	protein_coding
GCM1	1561.32	-2.00292	0.125598	-15.9471	2.98528e-57	6.70967e-55	protein_coding
TRANK1	215.904	4.38366	0.275068	15.9366	3.52826e-57	7.83995e-55	protein_coding
LETM1	472.031	-2.49651	0.156977	-15.9037	5.97089e-57	1.31185e-54	protein_coding
DDIT4	238.1	3.54319	0.223001	15.8887	7.58749e-57	1.64851e-54	protein_coding
KDM3A	2478.44	1.8164	0.114609	15.8487	1.43527e-56	3.08409e-54	protein_coding
URB2	1326.21	-1.96057	0.123981	-15.8135	2.51251e-56	5.34017e-54	protein_coding
AL731533.3	197.134	4.09671	0.25968	15.776	4.5534e-56	9.57389e-54	lncRNA
CYCS	1740.76	-2.29592	0.145616	-15.7669	5.25383e-56	1.09291e-53	protein_coding
DPP7	464.206	3.32719	0.211219	15.7523	6.62362e-56	1.36335e-53	protein_coding
ITIH5	305.824	2.77899	0.176749	15.7228	1.05533e-55	2.14957e-53	protein_coding
PPFIA4	539.569	8.79623	0.561844	15.656	3.02354e-55	6.09508e-53	protein_coding
MPV17L2	540.806	-2.6509	0.169764	-15.6152	5.73761e-55	1.14483e-52	protein_coding
KIF18B	737.945	-2.13502	0.137301	-15.5499	1.59356e-54	3.14752e-52	protein_coding
BNIP3L	1877.39	1.81122	0.116594	15.5344	2.02848e-54	3.96648e-52	protein_coding
ENG	7267.12	2.10379	0.136702	15.3895	1.92402e-53	3.72497e-51	protein_coding
PPRC1	1144.27	-1.99696	0.130671	-15.2824	1.00227e-52	1.92141e-50	protein_coding
AL355987.4	256.283	3.01963	0.197706	15.2734	1.15083e-52	2.18479e-50	lncRNA
VEGFA	2379.86	1.65137	0.108429	15.23	2.23587e-52	4.20387e-50	protein_coding
AL158071.3	226.41	3.25745	0.214043	15.2187	2.65719e-52	4.94845e-50	lncRNA
SDF2L1	308.41	-2.98746	0.197341	-15.1386	9.01556e-52	1.66312e-49	protein_coding
ADM	1306.05	2.04778	0.135353	15.1292	1.03935e-51	1.89938e-49	protein_coding
EFNA1	7384.41	2.11392	0.139764	15.1249	1.10994e-51	2.00962e-49	protein_coding
NEBL	1025.11	2.02752	0.134423	15.0832	2.08852e-51	3.74669e-49	protein_coding
RFLNB	977.067	-1.86364	0.124101	-15.0171	5.67229e-51	1.00833e-48	protein_coding
HMMR	980.335	-1.97439	0.131921	-14.9664	1.21667e-50	2.1433e-48	protein_coding
GTSE1	656.867	-1.97587	0.132419	-14.9214	2.39366e-50	4.17907e-48	protein_coding
FAXDC2	345.31	2.76156	0.185397	14.8954	3.53009e-50	6.10862e-48	protein_coding
NKAIN4	171.298	5.75468	0.388584	14.8094	1.27452e-49	2.18613e-47	protein_coding
PLAUR	315.782	3.41212	0.230947	14.7745	2.14039e-49	3.63941e-47	protein_coding
ADGRE5	454.207	2.33442	0.158991	14.6827	8.31921e-49	1.40236e-46	protein_coding
MYEOV	150.187	4.41137	0.302016	14.6064	2.55679e-48	4.27312e-46	protein_coding
ERO1A	2157.58	1.71565	0.117609	14.5877	3.36238e-48	5.57186e-46	protein_coding
FGFR3	1346.41	2.23113	0.154243	14.465	2.01641e-47	3.31335e-45	protein_coding
ALDOC	145.062	4.43716	0.306769	14.4642	2.04015e-47	3.32443e-45	protein_coding
ELOVL6	1472.97	-1.75742	0.122064	-14.3975	5.36663e-47	8.67264e-45	protein_coding
MTSS2	1262	2.17544	0.151949	14.3169	1.71528e-46	2.74923e-44	protein_coding
CCNG2	1622.45	1.72861	0.121144	14.2691	3.41075e-46	5.42227e-44	protein_coding
DDX21	3039.14	-1.91475	0.134514	-14.2346	5.5898e-46	8.81476e-44	protein_coding
XPO5	2449.09	-1.62222	0.114146	-14.2118	7.7363e-46	1.21021e-43	protein_coding
SLC25A15	538.481	-2.14108	0.150984	-14.1808	1.20462e-45	1.86946e-43	protein_coding
GJA5	1463.91	-1.66303	0.11794	-14.1007	3.75979e-45	5.7889e-43	protein_coding
COL7A1	2386.01	2.19311	0.15559	14.0954	4.05268e-45	6.19111e-43	protein_coding
STIP1	3763.35	-1.60538	0.114173	-14.0609	6.60786e-45	1.00163e-42	protein_coding
AC090164.5	136.02	4.07794	0.291294	13.9994	1.57249e-44	2.36527e-42	lncRNA
SECTM1	147.401	5.70716	0.407956	13.9897	1.80295e-44	2.69121e-42	protein_coding
ST3GAL5	1143.66	-1.83971	0.131997	-13.9375	3.74943e-44	5.55427e-42	protein_coding
MYADM	2653.79	2.03988	0.146467	13.9272	4.32777e-44	6.3628e-42	protein_coding
CALCOCO1	965.206	1.69579	0.121815	13.921	4.7207e-44	6.8887e-42	protein_coding
TCOF1	3870.64	-1.62035	0.116447	-13.9149	5.14214e-44	7.4481e-42	protein_coding
EFNA3	193.162	3.66145	0.263362	13.9027	6.09608e-44	8.76492e-42	protein_coding
SYNE3	1767.33	1.95098	0.14044	13.892	7.08738e-44	1.01158e-41	protein_coding
CTDSP1	2511.03	1.90966	0.137619	13.8764	8.80499e-44	1.24763e-41	protein_coding
CDKN3	230.766	-2.78568	0.201061	-13.8549	1.18771e-43	1.67083e-41	protein_coding
RHPN2	519.557	2.27249	0.164239	13.8364	1.53619e-43	2.14561e-41	protein_coding
CLMP	1743.78	-1.78112	0.128894	-13.8185	1.97191e-43	2.73466e-41	protein_coding
MYBBP1A	803.76	-1.8489	0.133943	-13.8036	2.42547e-43	3.33997e-41	protein_coding
PGAM5	833.019	-1.83465	0.133598	-13.7326	6.47478e-43	8.8537e-41	protein_coding
F3	1028.1	-1.80636	0.131889	-13.696	1.07202e-42	1.45572e-40	protein_coding
HMOX2	573.077	-2.1883	0.159903	-13.6851	1.24563e-42	1.6798e-40	protein_coding
VTCN1	2943.29	1.58172	0.115634	13.6787	1.36078e-42	1.82252e-40	protein_coding
ARHGEF40	571.957	-1.9023	0.139087	-13.677	1.39239e-42	1.85217e-40	protein_coding
ME2	864.783	-1.73587	0.12699	-13.6694	1.54688e-42	2.04377e-40	protein_coding
SYT8	147.208	5.80034	0.425013	13.6474	2.09108e-42	2.74422e-40	protein_coding
HHAT	475.248	1.94942	0.143707	13.5652	6.43943e-42	8.39444e-40	protein_coding
TTC7A	593.29	-1.92332	0.142046	-13.5401	9.06567e-42	1.17397e-39	protein_coding
AHRR	2405.21	1.5867	0.117236	13.5343	9.81343e-42	1.26245e-39	protein_coding
HSPH1	2521.35	-1.68578	0.124626	-13.5267	1.088e-41	1.39051e-39	protein_coding
WHRN	677.739	2.2564	0.166863	13.5225	1.15203e-41	1.46278e-39	protein_coding
NOLC1	3764.12	-1.45405	0.10754	-13.521	1.17611e-41	1.48372e-39	protein_coding
EIF2B3	628.334	-2.13883	0.158333	-13.5085	1.39418e-41	1.74755e-39	protein_coding
MT-RNR2	109413	1.56095	0.115705	13.4908	1.77205e-41	2.20705e-39	Mt_rRNA
VARS1	3209.16	-1.81368	0.134548	-13.4798	2.05658e-41	2.54521e-39	protein_coding
PBXIP1	1272.31	1.7612	0.131219	13.4218	4.50404e-41	5.51273e-39	protein_coding
SLC34A2	240.321	2.82138	0.21021	13.4217	4.51077e-41	5.51273e-39	protein_coding
ARSB	645.779	-1.81157	0.135026	-13.4164	4.845e-41	5.88441e-39	protein_coding
PHLDA2	300.253	-3.18537	0.237893	-13.3899	6.92584e-41	8.35974e-39	protein_coding
OPTN	603.727	2.01406	0.150761	13.3593	1.04571e-40	1.25447e-38	protein_coding
COA7	653.966	-1.79825	0.134708	-13.3492	1.19735e-40	1.42762e-38	protein_coding
ALDH3B1	1446.78	1.81534	0.13636	13.3129	1.94899e-40	2.30973e-38	protein_coding
GFOD1	163.723	3.18318	0.239142	13.3108	2.0026e-40	2.35897e-38	protein_coding
HK2	4701.27	1.54918	0.11663	13.2829	2.91064e-40	3.40806e-38	protein_coding
WNT9A	185.891	2.8119	0.211918	13.2688	3.51039e-40	4.08585e-38	protein_coding
PSME3	2235.02	-1.55159	0.117228	-13.2357	5.4606e-40	6.31814e-38	protein_coding
RRS1	206.854	-2.72286	0.205797	-13.2308	5.82557e-40	6.70078e-38	protein_coding
SRM	566.192	-2.20525	0.16692	-13.2114	7.53677e-40	8.61836e-38	protein_coding
HEATR3	431.488	-2.0675	0.156591	-13.2032	8.41201e-40	9.56328e-38	protein_coding
NOTCH3	1357.87	2.1062	0.159774	13.1824	1.1083e-39	1.25269e-37	protein_coding
ABCA2	722.336	2.14161	0.162997	13.139	1.96916e-39	2.21293e-37	protein_coding
ELF3	1812.04	1.66076	0.126548	13.1235	2.41384e-39	2.69716e-37	protein_coding
TACC3	1020.08	-1.74207	0.13314	-13.0845	4.03988e-39	4.4884e-37	protein_coding
NEK6	1451.96	1.67153	0.12804	13.0548	5.96852e-39	6.5937e-37	protein_coding
AHNAK2	198.414	3.1231	0.239876	13.0197	9.45934e-39	1.03915e-36	protein_coding
RANGAP1	1497.81	-1.79347	0.137924	-13.0033	1.1722e-38	1.28051e-36	protein_coding
MAT2A	3127.13	-1.4328	0.110193	-13.0026	1.18221e-38	1.28428e-36	protein_coding
ENTPD2	112.963	4.71469	0.364513	12.9342	2.8854e-38	3.11719e-36	protein_coding
INSR	990.529	1.67527	0.129664	12.9201	3.46561e-38	3.72344e-36	protein_coding
CDC25A	1095.74	-1.68737	0.131099	-12.871	6.55851e-38	7.00793e-36	protein_coding
TNNT1	601.4	2.0739	0.161734	12.8229	1.21993e-37	1.29644e-35	protein_coding
SERPINB9	18625.5	1.37432	0.107308	12.8072	1.49367e-37	1.57877e-35	protein_coding
SPRY1	115.531	3.82704	0.299865	12.7626	2.65322e-37	2.7893e-35	protein_coding
RNF223	117.207	4.19579	0.328853	12.7588	2.78313e-37	2.91023e-35	protein_coding
MAP7D1	605.461	-1.86684	0.146334	-12.7574	2.83633e-37	2.95009e-35	protein_coding
PCYT2	747.789	-1.96365	0.154735	-12.6905	6.67829e-37	6.90938e-35	protein_coding
PLEKHA2	683.392	1.96626	0.154986	12.6867	7.00499e-37	7.20924e-35	protein_coding
PGF	4869.51	-1.70207	0.134275	-12.676	8.03352e-37	8.22448e-35	protein_coding
CCR7	888.091	-1.63397	0.128987	-12.6677	8.92484e-37	9.08939e-35	protein_coding
AMD1	3711.45	-1.44979	0.114559	-12.6554	1.04482e-36	1.05857e-34	protein_coding
ELMO2	581.559	-1.71819	0.136321	-12.604	2.00631e-36	2.02224e-34	protein_coding
STARD8	623.762	1.77123	0.140777	12.5818	2.65784e-36	2.6652e-34	protein_coding
EIF3J	898.724	-1.52624	0.121466	-12.5651	3.28306e-36	3.27535e-34	protein_coding
SLC5A6	6946.78	-1.3186	0.104951	-12.5639	3.33406e-36	3.30935e-34	protein_coding
HMGB1	3105.92	-1.57009	0.125043	-12.5564	3.66809e-36	3.62252e-34	protein_coding
PLIN2	13557.4	1.57497	0.125853	12.5143	6.23697e-36	6.12853e-34	protein_coding
EIF5A	3334.49	-1.66481	0.133049	-12.5128	6.35546e-36	6.21373e-34	protein_coding
FKBP4	3171.07	-1.52861	0.122292	-12.4997	7.49719e-36	7.29354e-34	protein_coding
ERVH48-1	11405.8	1.33633	0.107009	12.488	8.68043e-36	8.40283e-34	lncRNA
TOR3A	639.709	-1.92105	0.154207	-12.4576	1.27133e-35	1.22461e-33	protein_coding
PDCD4	1074.25	1.53336	0.123178	12.4484	1.42717e-35	1.36798e-33	protein_coding
KRT17	301.819	2.28355	0.184332	12.3882	3.02604e-35	2.88639e-33	protein_coding
GOT1	2106.06	-1.58557	0.128395	-12.3491	4.92577e-35	4.67566e-33	protein_coding
NOL3	360.73	1.96884	0.159504	12.3435	5.27816e-35	4.98595e-33	protein_coding
CYP26B1	215.733	2.48155	0.201151	12.3367	5.74334e-35	5.3993e-33	protein_coding
PDGFA	817.622	1.68511	0.136704	12.3267	6.50579e-35	6.0868e-33	protein_coding
CCND1	523.269	1.84343	0.14989	12.2985	9.22154e-35	8.58657e-33	protein_coding
AKIRIN1	1202.5	-1.43042	0.11635	-12.2941	9.74262e-35	9.01468e-33	protein_coding
ATP6V0A2	420.994	-1.88807	0.153578	-12.2939	9.77351e-35	9.01468e-33	protein_coding
TMEM91	131.008	3.14072	0.255688	12.2834	1.11242e-34	1.02123e-32	protein_coding
LINC01671	307.385	2.06294	0.168611	12.2349	2.02241e-34	1.84795e-32	lncRNA
GPRC5B	338.33	2.13293	0.174638	12.2135	2.63436e-34	2.39592e-32	protein_coding
ETF1	3034.01	-1.28059	0.104971	-12.1995	3.12913e-34	2.83274e-32	protein_coding
SIGMAR1	1086.69	-1.53075	0.125517	-12.1956	3.28212e-34	2.95754e-32	protein_coding
PNPT1	797.516	-1.66523	0.13661	-12.1896	3.52953e-34	3.16589e-32	protein_coding
SERPINB1	1838.67	1.66058	0.136258	12.1871	3.64312e-34	3.25286e-32	protein_coding
NDRG2	396.262	-2.19651	0.180245	-12.1862	3.68097e-34	3.27171e-32	protein_coding
LBR	2027.46	-1.51945	0.125063	-12.1495	5.7712e-34	5.10634e-32	protein_coding
NPPB	128.025	6.34292	0.522288	12.1445	6.13586e-34	5.40453e-32	protein_coding
DLGAP5	1039.57	-1.57838	0.130105	-12.1316	7.1794e-34	6.29534e-32	protein_coding
SLC2A1	24183.5	1.36426	0.112697	12.1055	9.87279e-34	8.61842e-32	protein_coding
MMD	529.723	-1.68443	0.139397	-12.0837	1.28722e-33	1.11868e-31	protein_coding
PIF1	263.515	-2.32488	0.192555	-12.0738	1.45188e-33	1.2562e-31	protein_coding
WDR77	895.724	-1.83658	0.152187	-12.0679	1.55989e-33	1.3437e-31	protein_coding
KPNA3	591.021	-1.7651	0.146358	-12.0602	1.71467e-33	1.47055e-31	protein_coding
RUVBL1	1377.93	-1.57235	0.130386	-12.0592	1.73461e-33	1.48116e-31	protein_coding
CNOT8	1800.37	1.48232	0.12298	12.0533	1.86269e-33	1.58361e-31	protein_coding
DSP	63338.8	1.88248	0.15623	12.0494	1.95424e-33	1.65425e-31	protein_coding
MANBA	258.081	2.16614	0.179845	12.0445	2.0734e-33	1.74755e-31	protein_coding
ZFP36	306.826	2.32085	0.192965	12.0273	2.55311e-33	2.14264e-31	protein_coding
ACKR2	2295.41	1.36207	0.113337	12.0179	2.8627e-33	2.39219e-31	protein_coding
RORA	122.124	3.40334	0.283444	12.0071	3.262e-33	2.71426e-31	protein_coding
KNSTRN	699.288	-1.89118	0.157618	-11.9985	3.61758e-33	2.99738e-31	protein_coding
POLR3K	278.751	-2.1568	0.179977	-11.9838	4.32304e-33	3.56678e-31	protein_coding
WNT11	248.367	2.53275	0.211569	11.9713	5.02549e-33	4.12892e-31	protein_coding
FLAD1	886.413	-1.6946	0.141602	-11.9673	5.26969e-33	4.31144e-31	protein_coding
KCNK5	274.039	-2.1759	0.181974	-11.9572	5.95317e-33	4.85034e-31	protein_coding
MT-RNR1	16531.5	1.8851	0.158042	11.9278	8.47676e-33	6.87778e-31	Mt_rRNA
AC241584.2	748.967	1.74819	0.146735	11.9139	1.00166e-32	8.09359e-31	unprocessed_pseudogene
RNF183	130.988	3.02515	0.254604	11.8818	1.47194e-32	1.18446e-30	protein_coding
MARS1	2839.26	-1.32586	0.111642	-11.876	1.57695e-32	1.26375e-30	protein_coding
JAK1	5768.74	1.34125	0.112987	11.8708	1.67838e-32	1.33955e-30	protein_coding
GAL3ST4	252.308	2.2423	0.188989	11.8647	1.80483e-32	1.43462e-30	protein_coding
CDR2	475.113	-1.68024	0.141624	-11.8641	1.81852e-32	1.43965e-30	protein_coding
CYB561	924.932	-1.52497	0.128752	-11.8442	2.30555e-32	1.81785e-30	protein_coding
MAPKBP1	949.937	1.62274	0.137028	11.8424	2.35584e-32	1.85005e-30	protein_coding
AUNIP	156.594	-2.93798	0.248228	-11.8358	2.54824e-32	1.99313e-30	protein_coding
HPDL	938.972	-1.89448	0.160155	-11.829	2.76316e-32	2.15262e-30	protein_coding
HYOU1	4072.7	-1.23672	0.104648	-11.8179	3.15399e-32	2.44734e-30	protein_coding
PRKAR2A	1232.88	-1.54828	0.13106	-11.8136	3.32178e-32	2.56736e-30	protein_coding
TRAM2	4585.24	1.40109	0.118744	11.7992	3.93897e-32	3.03238e-30	protein_coding
PRSS8	3744.94	1.8285	0.154981	11.7982	3.98601e-32	3.05657e-30	protein_coding
PNCK	118.723	3.48817	0.296655	11.7583	6.39886e-32	4.88763e-30	protein_coding
SLC43A2	729.509	-1.59051	0.135383	-11.7482	7.21161e-32	5.487e-30	protein_coding
MCF2L	112.369	3.19258	0.27176	11.7478	7.24705e-32	5.49259e-30	protein_coding
PPP1R15A	1275.93	1.68614	0.143636	11.739	8.03891e-32	6.06922e-30	protein_coding
IFRD2	729.528	-1.78924	0.152649	-11.7212	9.92404e-32	7.46364e-30	protein_coding
PPL	942.853	1.7701	0.151264	11.7021	1.24343e-31	9.31574e-30	protein_coding
STC2	4116.39	1.30111	0.111326	11.6874	1.4791e-31	1.10391e-29	protein_coding
SMARCA1	2704.01	1.48048	0.126848	11.6713	1.7872e-31	1.32878e-29	protein_coding
PNRC1	283.566	2.11044	0.181368	11.6362	2.69781e-31	1.99822e-29	protein_coding
SLC16A3	1336.71	1.69104	0.145333	11.6356	2.71558e-31	2.00379e-29	protein_coding
GRAMD1B	666.139	1.57672	0.135591	11.6285	2.95208e-31	2.17012e-29	protein_coding
HSPA4	6005.91	-1.2505	0.107674	-11.6138	3.50812e-31	2.5692e-29	protein_coding
CCNF	713.267	-1.55587	0.13403	-11.6084	3.73532e-31	2.72539e-29	protein_coding
TOP2A	6689.34	-1.53515	0.13228	-11.6053	3.87312e-31	2.81543e-29	protein_coding
TMEM104	254.767	-2.21606	0.191174	-11.5918	4.53283e-31	3.28278e-29	protein_coding
KLF6	1279.18	1.37109	0.118285	11.5914	4.5539e-31	3.28586e-29	protein_coding
EGFR	3406.61	1.68478	0.145382	11.5886	4.70535e-31	3.38108e-29	protein_coding
VKORC1L1	1401.72	-1.40933	0.121616	-11.5884	4.72043e-31	3.38108e-29	protein_coding
GABARAPL1	469.33	1.80852	0.156097	11.5859	4.85938e-31	3.4679e-29	protein_coding
TNFAIP8	1343.88	1.4418	0.124601	11.5713	5.75792e-31	4.0942e-29	protein_coding
CENPA	277.991	-2.27887	0.196973	-11.5695	5.88372e-31	4.16849e-29	protein_coding
CCNA2	1354.65	-1.43985	0.124499	-11.5651	6.1922e-31	4.3712e-29	protein_coding
TROAP	984.151	-1.47568	0.127687	-11.5571	6.79848e-31	4.78192e-29	protein_coding
PDK1	564.864	1.76529	0.152986	11.5389	8.39522e-31	5.88387e-29	protein_coding
HGH1	292.981	-2.11254	0.183087	-11.5385	8.44147e-31	5.89516e-29	protein_coding
SPNS3	303.204	2.26358	0.196311	11.5306	9.25315e-31	6.439e-29	protein_coding
BUB1	1360.25	-1.34235	0.116498	-11.5225	1.01596e-30	7.04474e-29	protein_coding
PITPNC1	683.091	1.58046	0.137222	11.5176	1.07579e-30	7.43322e-29	protein_coding
PUS7	590.869	-1.65752	0.144391	-11.4793	1.67553e-30	1.15364e-28	protein_coding
PTTG1	1300.28	-1.85357	0.161805	-11.4556	2.20414e-30	1.51227e-28	protein_coding
STRA6	613.251	1.66258	0.145189	11.4511	2.32081e-30	1.58675e-28	protein_coding
FFAR4	377.405	-1.93493	0.169044	-11.4463	2.45333e-30	1.67151e-28	protein_coding
PNPLA7	214.161	2.49228	0.217937	11.4358	2.77006e-30	1.88076e-28	protein_coding
IDH3A	271.706	-2.24948	0.196712	-11.4354	2.78156e-30	1.88203e-28	protein_coding
PHYKPL	1127.45	1.41118	0.123467	11.4297	2.97254e-30	2.00431e-28	protein_coding
PITPNA	1077.51	-1.38727	0.121656	-11.4032	4.02847e-30	2.70696e-28	protein_coding
LAMB2	2706.65	1.49419	0.131165	11.3917	4.6003e-30	3.08062e-28	protein_coding
CD9	2869.54	1.533	0.134619	11.3877	4.81611e-30	3.21414e-28	protein_coding
LAMC2	2703.93	1.28396	0.112971	11.3654	6.21952e-30	4.13661e-28	protein_coding
CCT5	8811.15	-1.27884	0.112586	-11.3589	6.70093e-30	4.43125e-28	protein_coding
DHRS3	306.249	1.91801	0.168857	11.3588	6.70784e-30	4.43125e-28	protein_coding
SLC2A14	203.021	2.39838	0.211305	11.3503	7.38936e-30	4.86504e-28	protein_coding
SLC30A5	1090.38	-1.52231	0.134402	-11.3265	9.69619e-30	6.36239e-28	protein_coding
ABHD4	682.02	1.5501	0.136861	11.3261	9.74851e-30	6.37533e-28	protein_coding
AIFM1	1125.44	-1.64728	0.145539	-11.3185	1.06243e-29	6.92491e-28	protein_coding
NECTIN1	4764.16	-1.32638	0.117391	-11.2988	1.32974e-29	8.63845e-28	protein_coding
AURKA	1539.99	-1.38769	0.122877	-11.2933	1.41623e-29	9.16986e-28	protein_coding
STON1	85.1841	4.1638	0.368729	11.2923	1.4327e-29	9.24589e-28	protein_coding
CLEC4GP1	274.495	2.20044	0.194908	11.2896	1.4764e-29	9.49654e-28	unprocessed_pseudogene
CPSF2	1821.93	-1.36414	0.12093	-11.2804	1.64039e-29	1.04824e-27	protein_coding
RRP9	612.127	-1.97102	0.174727	-11.2806	1.63679e-29	1.04824e-27	protein_coding
LCNL1	188.573	2.74343	0.243541	11.2647	1.95931e-29	1.24796e-27	protein_coding
DHX29	915.705	-1.54882	0.13755	-11.2601	2.06511e-29	1.31108e-27	protein_coding
RRAGD	122.543	3.08477	0.274281	11.2468	2.40227e-29	1.5202e-27	protein_coding
UNC13D	1687.01	1.6666	0.148554	11.2188	3.29706e-29	2.0797e-27	protein_coding
EEF2KMT	126.556	-2.95984	0.263862	-11.2174	3.35098e-29	2.10691e-27	protein_coding
PGK1	18271.2	1.30006	0.116082	11.1995	4.10222e-29	2.57099e-27	protein_coding
NABP1	363.536	1.73904	0.155305	11.1976	4.19134e-29	2.61845e-27	protein_coding
ZNF114	1048.03	1.44683	0.12929	11.1906	4.53325e-29	2.82303e-27	protein_coding
AIMP2	469.874	-1.76642	0.157939	-11.1842	4.87098e-29	3.02372e-27	protein_coding
UBE2S	371.503	-2.38734	0.213491	-11.1824	4.97412e-29	3.07797e-27	protein_coding
DENND1C	545.111	1.65239	0.147781	11.1814	5.03152e-29	3.10367e-27	protein_coding
DAPK1	4097.09	1.26486	0.113196	11.174	5.46391e-29	3.35979e-27	protein_coding
ICMT	1203.36	-1.38135	0.12365	-11.1714	5.62689e-29	3.44916e-27	protein_coding
PLK2	284.35	1.93179	0.172935	11.1706	5.68121e-29	3.47158e-27	protein_coding
ENO2	87.3765	5.36001	0.48038	11.1579	6.55438e-29	3.99266e-27	protein_coding
ITGA2	131.101	3.10183	0.27803	11.1565	6.65893e-29	4.04375e-27	protein_coding
INSIG2	503.473	1.81072	0.162383	11.1509	7.08811e-29	4.29105e-27	protein_coding
HES2	434.53	1.65119	0.148407	11.1261	9.36731e-29	5.65334e-27	protein_coding
RASGRF2	3660.24	1.32871	0.119481	11.1207	9.9463e-29	5.9843e-27	protein_coding
ESPN	411.444	2.05275	0.184915	11.101	1.24002e-28	7.43786e-27	protein_coding
ANAPC7	1109.93	-1.51587	0.136823	-11.0791	1.58499e-28	9.47796e-27	protein_coding
ISM2	4656.67	1.36611	0.123367	11.0735	1.68632e-28	1.00532e-26	protein_coding
LINC02575	733.213	1.48846	0.134612	11.0575	2.01734e-28	1.199e-26	lncRNA
SLC6A9	356.198	-2.09643	0.18967	-11.0531	2.11873e-28	1.25544e-26	protein_coding
GSDME	1647.82	1.25772	0.113849	11.0473	2.25925e-28	1.33466e-26	protein_coding
SOD2	475.802	-1.71931	0.155765	-11.0378	2.5103e-28	1.47851e-26	protein_coding
SERPING1	560.296	1.75724	0.159308	11.0305	2.72431e-28	1.59973e-26	protein_coding
GAPDH	104969	1.33669	0.121322	11.0178	3.13682e-28	1.83645e-26	protein_coding
RDH10	562.169	-1.5131	0.137432	-11.0098	3.42734e-28	2.00055e-26	protein_coding
GNE	1502.17	-1.34388	0.122183	-10.9989	3.86868e-28	2.25143e-26	protein_coding
SLC1A1	130.522	2.67665	0.243973	10.9711	5.26372e-28	3.05421e-26	protein_coding
FBLIM1	456.494	1.64877	0.150475	10.9571	6.14237e-28	3.55349e-26	protein_coding
CCT6A	6280.07	-1.22806	0.112162	-10.949	6.71657e-28	3.87421e-26	protein_coding
SYTL1	754.187	1.66201	0.152265	10.9152	9.74639e-28	5.60532e-26	protein_coding
SLC25A11	889.67	-1.63989	0.150353	-10.9069	1.06864e-27	6.1279e-26	protein_coding
VASN	326.133	2.32112	0.21316	10.8891	1.29932e-27	7.42892e-26	protein_coding
TSC22D3	78.0448	3.97441	0.365359	10.8781	1.46586e-27	8.3567e-26	protein_coding
NEIL1	194.38	2.11479	0.194453	10.8756	1.5071e-27	8.56683e-26	protein_coding
LPCAT1	15489.2	1.14436	0.105495	10.8475	2.04939e-27	1.16156e-25	protein_coding
TRPV6	2035.07	1.2795	0.118044	10.8392	2.24449e-27	1.26846e-25	protein_coding
NOL6	982.502	-1.39966	0.129158	-10.8368	2.30341e-27	1.29801e-25	protein_coding
SDAD1P1	128.457	3.08509	0.2847	10.8363	2.31705e-27	1.30194e-25	transcribed_processed_pseudogene
PFKP	6170.92	1.33123	0.123026	10.8207	2.74575e-27	1.53841e-25	protein_coding
MEAK7	784.508	1.39863	0.129297	10.8172	2.85355e-27	1.58969e-25	protein_coding
UBQLN4	850.845	-1.45571	0.134571	-10.8174	2.84758e-27	1.58969e-25	protein_coding
NOP56	3201.11	-1.35289	0.125305	-10.7968	3.56422e-27	1.97997e-25	protein_coding
OBSL1	5303.48	1.34255	0.124528	10.7811	4.23018e-27	2.34325e-25	protein_coding
NEDD9	1352.09	1.24786	0.11593	10.764	5.09364e-27	2.81359e-25	protein_coding
CELF2	189.463	2.27146	0.211292	10.7504	5.90274e-27	3.25133e-25	protein_coding
AAGAB	624.892	-1.50276	0.140225	-10.7168	8.48873e-27	4.6626e-25	protein_coding
PTGDS	191.009	2.34248	0.218663	10.7127	8.86949e-27	4.85809e-25	protein_coding
STC1	94.7532	3.16642	0.295663	10.7096	9.17977e-27	5.014e-25	protein_coding
ANKZF1	1928.58	1.303	0.121702	10.7065	9.48805e-27	5.16795e-25	protein_coding
UCP2	197.66	-2.08048	0.194524	-10.6952	1.07193e-26	5.82236e-25	protein_coding
TYMP	120.856	2.83191	0.264916	10.6898	1.13586e-26	6.15252e-25	protein_coding
TBC1D8	997.048	1.33664	0.125141	10.6811	1.24745e-26	6.7383e-25	protein_coding
ACLY	4984.98	-1.10133	0.103176	-10.6743	1.34283e-26	7.2335e-25	protein_coding
UBE2C	1332.79	-1.50046	0.14061	-10.671	1.39102e-26	7.4725e-25	protein_coding
LPIN3	759.066	1.37582	0.129291	10.6413	1.91532e-26	1.02609e-24	protein_coding
NPEPPS	5712.88	1.18842	0.111697	10.6397	1.9484e-26	1.04096e-24	protein_coding
ARHGAP12	791.684	1.50693	0.141713	10.6337	2.07721e-26	1.10675e-24	protein_coding
PRKAB2	3399.25	1.35913	0.127967	10.6209	2.38211e-26	1.26576e-24	protein_coding
EFHD1	1862.56	1.32042	0.124336	10.6198	2.41142e-26	1.27786e-24	protein_coding
FH	2531.27	-1.34693	0.127235	-10.5862	3.45431e-26	1.82556e-24	protein_coding
SIGLEC6	85.3085	3.50406	0.331184	10.5804	3.67449e-26	1.93668e-24	protein_coding
AP000919.3	104.543	2.97499	0.28148	10.5691	4.14487e-26	2.17289e-24	lncRNA
GBP3	196.681	2.21816	0.20987	10.5692	4.14076e-26	2.17289e-24	protein_coding
NUP188	3950.06	-1.12029	0.106142	-10.5547	4.83346e-26	2.5271e-24	protein_coding
FSCN2	86.4238	5.94054	0.563313	10.5457	5.31571e-26	2.77182e-24	protein_coding
DLX3	2176.61	-1.45785	0.138437	-10.5308	6.23068e-26	3.24028e-24	protein_coding
APOBEC3C	1151.5	1.40908	0.133983	10.5168	7.22509e-26	3.74746e-24	protein_coding
ARRDC1-AS1	273.557	-1.96383	0.187102	-10.496	9.00864e-26	4.66018e-24	lncRNA
RNF157	201.541	-2.29351	0.218629	-10.4904	9.56057e-26	4.93265e-24	protein_coding
TYRO3	2464.61	-1.33593	0.127379	-10.4878	9.82531e-26	5.0559e-24	protein_coding
FBLN5	903.917	1.34429	0.128202	10.4857	1.00512e-25	5.15856e-24	protein_coding
BTG2	1682.24	1.22232	0.116581	10.4847	1.0156e-25	5.1987e-24	protein_coding
CCNQ	223.797	-2.20292	0.210224	-10.4789	1.07974e-25	5.5126e-24	protein_coding
BRI3BP	792.669	-1.36243	0.130076	-10.4741	1.13557e-25	5.78256e-24	protein_coding
CDCA8	1271.3	-1.31694	0.125918	-10.4587	1.33651e-25	6.77048e-24	protein_coding
MNS1	202.3	2.18242	0.208667	10.4589	1.33377e-25	6.77048e-24	protein_coding
GYG2	899.491	-1.33708	0.128004	-10.4456	1.53416e-25	7.75168e-24	protein_coding
PFKFB2	519.179	-1.85719	0.177811	-10.4448	1.54851e-25	7.804e-24	protein_coding
ACSL1	845.474	-1.41661	0.135963	-10.4191	2.02949e-25	1.02017e-23	protein_coding
EMC8	580.553	-1.50442	0.14456	-10.4069	2.30579e-25	1.15609e-23	protein_coding
PRMT3	746.298	-1.3813	0.132773	-10.4035	2.39032e-25	1.1954e-23	protein_coding
KLF8	254.334	2.03795	0.195906	10.4027	2.4095e-25	1.20192e-23	protein_coding
NFIL3	1823.45	1.32526	0.127511	10.3933	2.65982e-25	1.32341e-23	protein_coding
MARS2	327.435	-1.6447	0.158724	-10.362	3.69247e-25	1.83255e-23	protein_coding
SEMA4B	964.818	1.44372	0.139442	10.3536	4.03205e-25	1.99602e-23	protein_coding
DESI1	498.588	-1.55971	0.150668	-10.352	4.10038e-25	2.02472e-23	protein_coding
DPPA3	1693.14	1.43687	0.138878	10.3463	4.34948e-25	2.14231e-23	protein_coding
TMEM141	1232.05	1.55825	0.150705	10.3398	4.65522e-25	2.28714e-23	protein_coding
WDR54	212.131	2.04906	0.198281	10.3341	4.93926e-25	2.42061e-23	protein_coding
LMNB1	4931.74	-1.10751	0.107276	-10.3238	5.4976e-25	2.68568e-23	protein_coding
ZDHHC8P1	98.4374	2.95111	0.285859	10.3237	5.50762e-25	2.68568e-23	transcribed_unprocessed_pseudogene
HAND1	3428.49	-1.1598	0.112404	-10.3182	5.83313e-25	2.83734e-23	protein_coding
CMBL	1541.75	1.46368	0.14199	10.3084	6.45934e-25	3.13414e-23	protein_coding
MAB21L3	228.651	2.09834	0.203645	10.3039	6.76324e-25	3.27347e-23	protein_coding
EMILIN2	4604.28	1.12645	0.109356	10.3008	6.99105e-25	3.37538e-23	protein_coding
CCNE1	3472.7	-1.2262	0.119089	-10.2965	7.30812e-25	3.51978e-23	protein_coding
ANKRA2	556.509	1.55722	0.15126	10.295	7.42113e-25	3.56542e-23	protein_coding
E2F4	2125.8	-1.30569	0.126883	-10.2905	7.77766e-25	3.72756e-23	protein_coding
CEP85L	1820.44	1.73919	0.169193	10.2793	8.7323e-25	4.17485e-23	protein_coding
PLEKHO2	460.079	-1.58721	0.154441	-10.2772	8.93242e-25	4.26011e-23	protein_coding
FAM43A	284.064	2.18736	0.213094	10.2648	1.01583e-24	4.833e-23	protein_coding
MIR210HG	169.379	2.21255	0.215735	10.2559	1.11354e-24	5.28499e-23	lncRNA
NDUFS8	773.166	-1.72503	0.168315	-10.2489	1.19754e-24	5.66989e-23	protein_coding
TMCC3	657.224	1.51354	0.147713	10.2465	1.22695e-24	5.79513e-23	protein_coding
PROSER2-AS1	1258.64	1.37681	0.134539	10.2335	1.40328e-24	6.61199e-23	lncRNA
OSBPL10	1647.34	1.15866	0.11332	10.2247	1.53651e-24	7.22231e-23	protein_coding
CRIP2	117.619	2.73172	0.267189	10.2239	1.54963e-24	7.26655e-23	protein_coding
C3	830.462	1.29086	0.126531	10.2019	1.94475e-24	9.07581e-23	protein_coding
HNRNPM	5784.81	-1.14072	0.111812	-10.2021	1.94082e-24	9.07581e-23	protein_coding
BMP1	1004.33	1.31369	0.128892	10.1922	2.14934e-24	1.00067e-22	protein_coding
NPNT	78.7852	3.30061	0.324219	10.1802	2.43063e-24	1.12894e-22	protein_coding
LMO2	174.236	-2.09365	0.205688	-10.1788	2.46685e-24	1.14305e-22	protein_coding
USB1	1001.78	-1.28721	0.126468	-10.1781	2.48251e-24	1.14759e-22	protein_coding
ATAD3A	404.657	-1.85908	0.182776	-10.1713	2.66238e-24	1.22783e-22	protein_coding
MAST4	193.358	2.24861	0.22141	10.1559	3.11978e-24	1.43539e-22	protein_coding
C4orf3	668.181	1.5858	0.156295	10.1462	3.44539e-24	1.58148e-22	protein_coding
PALM2AKAP2	713.086	1.65091	0.162834	10.1386	3.72246e-24	1.70466e-22	protein_coding
GSN	633.269	1.49266	0.147499	10.1198	4.51483e-24	2.06269e-22	protein_coding
CSTB	1903.37	1.59542	0.158193	10.0853	6.41852e-24	2.92559e-22	protein_coding
TSEN15	649.659	-1.58144	0.156863	-10.0817	6.6591e-24	3.02819e-22	protein_coding
CHST11	249.689	1.84305	0.183122	10.0646	7.91892e-24	3.59273e-22	protein_coding
ARHGEF5	568.184	1.39412	0.138539	10.063	8.04728e-24	3.64251e-22	protein_coding
CXCL16	194.6	2.14216	0.213133	10.0508	9.11145e-24	4.11467e-22	protein_coding
WDR60	605.902	1.53316	0.152713	10.0395	1.02203e-23	4.6048e-22	protein_coding
HR	73.0635	5.52078	0.550031	10.0372	1.04599e-23	4.70191e-22	protein_coding
LRRC59	2424.25	-1.126	0.112262	-10.0301	1.12359e-23	5.03913e-22	protein_coding
HDAC6	1867.44	1.23615	0.12355	10.0053	1.44482e-23	6.46501e-22	protein_coding
CYSRT1	87.9033	2.98704	0.29883	9.99578	1.59033e-23	7.09985e-22	protein_coding
DKC1	2382.5	-1.2153	0.121607	-9.99364	1.62495e-23	7.23786e-22	protein_coding
RPS6KL1	175.005	-2.26541	0.226776	-9.98961	1.69245e-23	7.52141e-22	protein_coding
LINC01895	259.462	1.83166	0.183374	9.98866	1.7088e-23	7.57685e-22	lncRNA
ATAD3B	384.636	-1.62065	0.162519	-9.97208	2.0196e-23	8.93468e-22	protein_coding
GDF15	1484.37	1.45072	0.145532	9.96843	2.09521e-23	9.24823e-22	protein_coding
AL731702.1	86.7414	3.27338	0.328504	9.9645	2.17961e-23	9.5991e-22	lncRNA
TTL	443.77	-1.53467	0.154278	-9.94747	2.58674e-23	1.13665e-21	protein_coding
PSMD2	4342.04	-1.07222	0.107813	-9.94516	2.64743e-23	1.16071e-21	protein_coding
PNKD	3845.67	1.29973	0.130922	9.9275	3.16067e-23	1.38264e-21	protein_coding
PTK7	774.328	1.35572	0.136566	9.92718	3.17105e-23	1.38408e-21	protein_coding
NCBP1	2097.67	-1.15222	0.116092	-9.92504	3.23972e-23	1.4109e-21	protein_coding
MRPL34	543.046	-1.68048	0.169536	-9.9122	3.68429e-23	1.60095e-21	protein_coding
CCDC183	74.3343	3.79134	0.382601	9.90938	3.79005e-23	1.64325e-21	protein_coding
ODF3B	114.058	3.05394	0.308311	9.90538	3.9446e-23	1.70647e-21	protein_coding
JADE2	4350.15	-1.18335	0.119531	-9.89996	4.16444e-23	1.7976e-21	protein_coding
IPO13	375.667	-1.57718	0.159554	-9.88495	4.83816e-23	2.08382e-21	protein_coding
AIF1L	6275.47	-1.07282	0.108604	-9.87827	5.17185e-23	2.22264e-21	protein_coding
SPTLC3	356.565	1.61802	0.163835	9.87591	5.29501e-23	2.27058e-21	protein_coding
LTV1	442.381	-1.65228	0.167332	-9.87427	5.38217e-23	2.30291e-21	protein_coding
RFLNA	133.742	2.45638	0.248895	9.86914	5.66471e-23	2.41851e-21	protein_coding
YWHAB	4833.44	-1.0646	0.107881	-9.86828	5.71339e-23	2.43398e-21	protein_coding
PPIL1	1023.83	-1.32667	0.134452	-9.86725	5.77256e-23	2.45384e-21	protein_coding
FDFT1	3576.62	-1.15847	0.11744	-9.86432	5.94349e-23	2.52102e-21	protein_coding
TMEM116	400.462	1.53567	0.155695	9.86333	6.00243e-23	2.54051e-21	protein_coding
CCDC183-AS1	80.5344	3.05392	0.309673	9.86174	6.09811e-23	2.57543e-21	lncRNA
CLUH	2044.03	-1.46288	0.148404	-9.85742	6.36642e-23	2.68295e-21	protein_coding
KIAA1324L	846.123	1.46137	0.148287	9.85502	6.52023e-23	2.74186e-21	protein_coding
PYCR1	604.481	-1.49454	0.151806	-9.84509	7.19719e-23	3.02004e-21	protein_coding
TIMP4	99.7782	2.695	0.2748	9.80713	1.04905e-22	4.39255e-21	protein_coding
HACD2	2430.71	-1.23917	0.126539	-9.7928	1.209e-22	5.05144e-21	protein_coding
TRIM21	256.181	1.77554	0.181359	9.79019	1.24059e-22	5.17241e-21	protein_coding
CHUK	387.433	-1.60143	0.1638	-9.77673	1.41712e-22	5.89582e-21	protein_coding
DCTPP1	539.06	-1.57981	0.161726	-9.76843	1.53811e-22	6.3856e-21	protein_coding
CDK7	2167.36	-1.17611	0.120425	-9.76631	1.57072e-22	6.50718e-21	protein_coding
LMNB2	4062.64	-1.30953	0.134092	-9.76589	1.57723e-22	6.52032e-21	protein_coding
PPARG	2493.78	-1.11858	0.114674	-9.75443	1.76595e-22	7.28511e-21	protein_coding
PPM1F	449.479	-1.48837	0.152826	-9.739	2.05576e-22	8.4628e-21	protein_coding
HEATR5A	242.315	-1.80888	0.185767	-9.73735	2.08927e-22	8.5827e-21	protein_coding
PSMA7	2809.59	-1.30426	0.133979	-9.73479	2.14262e-22	8.78339e-21	protein_coding
STEAP3	537.728	-1.42171	0.14609	-9.73171	2.20846e-22	9.03437e-21	protein_coding
GTF3A	1194.04	-1.3958	0.143481	-9.72813	2.28768e-22	9.33888e-21	protein_coding
AL021392.1	85.9533	3.00459	0.3089	9.72675	2.31889e-22	9.44656e-21	lncRNA
SLC29A1	6070.53	-1.14281	0.117627	-9.71553	2.58904e-22	1.05252e-20	protein_coding
BAZ1A	2312.96	-1.29957	0.133819	-9.71139	2.69622e-22	1.09382e-20	protein_coding
GPATCH4	931.093	-1.28852	0.132722	-9.70842	2.77594e-22	1.12382e-20	protein_coding
ELAVL1	1698.08	-1.09554	0.112887	-9.70471	2.87888e-22	1.16309e-20	protein_coding
BOP1	1166.7	-1.55738	0.160673	-9.69287	3.23299e-22	1.30346e-20	protein_coding
EPS8L1	1665.23	1.44638	0.149336	9.68539	3.47877e-22	1.39967e-20	protein_coding
COQ10B	186.165	-1.89537	0.195761	-9.68203	3.59514e-22	1.44352e-20	protein_coding
KLF7	551.602	1.3678	0.141291	9.6807	3.64216e-22	1.4594e-20	protein_coding
RAB11FIP4	2948.18	-1.08719	0.11242	-9.6708	4.0124e-22	1.60447e-20	protein_coding
ZNF615	244.515	1.77588	0.183789	9.66261	4.34649e-22	1.73451e-20	protein_coding
PSMD1	2830.85	-1.12774	0.116849	-9.65123	4.85704e-22	1.93431e-20	protein_coding
DAB2IP	1754.55	1.27164	0.1319	9.64094	5.36964e-22	2.1341e-20	protein_coding
FLT4	1175.88	-1.264	0.13118	-9.6356	5.65593e-22	2.24333e-20	protein_coding
TAGLN	430.571	-1.42086	0.147485	-9.63391	5.7498e-22	2.27594e-20	protein_coding
KMT5A	658.947	-1.46016	0.151803	-9.61874	6.66405e-22	2.6325e-20	protein_coding
ABCA4	754.6	1.38779	0.144287	9.61829	6.69347e-22	2.63879e-20	protein_coding
MYCL	1028.29	-1.1911	0.123915	-9.61224	7.09879e-22	2.79289e-20	protein_coding
PGP	624.489	-1.52882	0.159053	-9.61204	7.1129e-22	2.79289e-20	protein_coding
RASAL1	76.0307	3.09812	0.322668	9.60159	7.87186e-22	3.08469e-20	protein_coding
MYRF	94.1885	2.64457	0.275472	9.60012	7.98503e-22	3.12279e-20	protein_coding
HIGD1A	356.926	-1.56322	0.163063	-9.58658	9.10513e-22	3.55372e-20	protein_coding
SAMD4A	862.637	1.44915	0.151173	9.58603	9.15405e-22	3.5657e-20	protein_coding
SPNS2	3676.45	1.29001	0.1346	9.58401	9.33514e-22	3.62901e-20	protein_coding
FAM162A	549.637	1.70421	0.177878	9.58079	9.63027e-22	3.73632e-20	protein_coding
PAPLN	431.956	1.53912	0.160689	9.57827	9.86821e-22	3.82105e-20	protein_coding
NIPA2	491.717	-1.32816	0.138703	-9.57557	1.01301e-21	3.9147e-20	protein_coding
HNRNPA3	5131.22	-1.01657	0.106209	-9.57142	1.05449e-21	4.06697e-20	protein_coding
COL5A1	513.433	1.53177	0.160075	9.56906	1.07884e-21	4.15268e-20	protein_coding
GSPT1	2743.14	-1.03162	0.10783	-9.56704	1.10007e-21	4.2178e-20	protein_coding
IKBIP	566.9	1.31861	0.137827	9.56708	1.09972e-21	4.2178e-20	protein_coding
ADGRE2	219.176	1.79717	0.187883	9.56535	1.11822e-21	4.27898e-20	protein_coding
GLDC	9321.65	-0.94921	0.0993761	-9.5517	1.2759e-21	4.87285e-20	protein_coding
MPP6	175.847	-1.9939	0.208801	-9.54931	1.30557e-21	4.97643e-20	protein_coding
PIK3R3	373.167	-1.53412	0.160718	-9.54545	1.35522e-21	5.15564e-20	protein_coding
HIVEP2	548.274	1.63173	0.170987	9.54302	1.3873e-21	5.26743e-20	protein_coding
AL139385.1	78.5841	2.98465	0.312889	9.53902	1.44194e-21	5.4537e-20	lncRNA
PUS1	696.885	-1.50899	0.158192	-9.53903	1.44181e-21	5.4537e-20	protein_coding
CKS2	1004.7	-1.39596	0.146375	-9.53686	1.47227e-21	5.55097e-20	protein_coding
FGFR2	1783.37	1.14371	0.119926	9.53678	1.47333e-21	5.55097e-20	protein_coding
CLIC3	846.872	1.87525	0.196723	9.53242	1.53661e-21	5.77823e-20	protein_coding
PPARGC1B	1079.77	-1.48987	0.156349	-9.52917	1.58543e-21	5.9504e-20	protein_coding
FAM214B	163.271	2.03856	0.214183	9.51787	1.76768e-21	6.62168e-20	protein_coding
MCRIP2	315.274	-1.93328	0.203217	-9.51338	1.84565e-21	6.90053e-20	protein_coding
ESRRA	557.058	-1.45502	0.153021	-9.50858	1.9328e-21	7.21259e-20	protein_coding
NAA15	1084.06	-1.44901	0.152412	-9.50719	1.95885e-21	7.29587e-20	protein_coding
WDR4	258.495	-1.63865	0.172394	-9.5053	1.99466e-21	7.41511e-20	protein_coding
AL591806.1	82.2413	3.18522	0.335184	9.5029	2.04118e-21	7.57368e-20	lncRNA
MKNK2	2261.01	1.35695	0.142986	9.4901	2.30823e-21	8.54833e-20	protein_coding
STON2	131.984	2.42349	0.255439	9.48753	2.36567e-21	8.74449e-20	protein_coding
RDH11	1015.32	-1.18412	0.124957	-9.47621	2.63683e-21	9.72842e-20	protein_coding
PSMC4	1656.44	-1.25922	0.132965	-9.47032	2.78999e-21	1.02741e-19	protein_coding
UCA1	147.455	2.14614	0.226642	9.4693	2.81721e-21	1.03548e-19	lncRNA
GFM1	709.107	-1.28107	0.135336	-9.46587	2.91118e-21	1.06801e-19	protein_coding
NOCT	648.557	1.30774	0.13821	9.46195	3.02263e-21	1.10682e-19	protein_coding
CROT	371.484	1.70082	0.179941	9.4521	3.321e-21	1.21381e-19	protein_coding
C8orf58	326.437	1.59872	0.169274	9.44457	3.56851e-21	1.30101e-19	protein_coding
CSE1L	3692.6	-1.04226	0.110357	-9.44445	3.57289e-21	1.30101e-19	protein_coding
TSTA3	503.209	-1.57884	0.1672	-9.44284	3.6281e-21	1.31866e-19	protein_coding
PDLIM1	1840.94	1.24781	0.132158	9.44185	3.66252e-21	1.3287e-19	protein_coding
CATIP	73.5144	3.43674	0.364084	9.43942	3.7485e-21	1.35737e-19	protein_coding
AMZ1	1394.59	1.57863	0.167457	9.42705	4.21803e-21	1.52457e-19	protein_coding
NOP16	891.072	-1.40539	0.149393	-9.40731	5.0902e-21	1.83642e-19	protein_coding
YRDC	343.583	-1.74842	0.185872	-9.40658	5.12539e-21	1.84571e-19	protein_coding
POLR3E	695.368	-1.32469	0.140856	-9.4046	5.22265e-21	1.87727e-19	protein_coding
PPIC	308.212	-1.61918	0.172343	-9.39511	5.71584e-21	2.05078e-19	protein_coding
NUP50-DT	102.966	-2.50703	0.267181	-9.38325	6.39715e-21	2.29102e-19	lncRNA
GFRA3	57.5058	5.00994	0.534043	9.38116	6.52528e-21	2.33264e-19	protein_coding
NMRK1	384.802	1.50907	0.160913	9.37813	6.71543e-21	2.39623e-19	protein_coding
NOS3	131.84	2.41165	0.257192	9.37684	6.7977e-21	2.42117e-19	protein_coding
HS3ST3B1	615.505	-1.32226	0.141059	-9.37386	6.99242e-21	2.486e-19	protein_coding
SH2B2	443.787	1.64052	0.175126	9.36762	7.41872e-21	2.63277e-19	protein_coding
OSTM1	284.644	-1.55465	0.166008	-9.36492	7.61078e-21	2.69603e-19	protein_coding
HYAL2	508.106	-1.57544	0.168259	-9.36319	7.73652e-21	2.73562e-19	protein_coding
SFPQ	8073.28	-1.00371	0.107206	-9.36252	7.78583e-21	2.74809e-19	protein_coding
PDGFRL	86.4506	2.74326	0.293385	9.35038	8.73318e-21	3.07691e-19	protein_coding
SNHG4	110.946	-2.30767	0.246921	-9.34579	9.12047e-21	3.20759e-19	lncRNA
TTC39A	969.83	-1.18418	0.126734	-9.34383	9.29108e-21	3.26172e-19	protein_coding
SET	9423.48	-1.03909	0.111222	-9.34252	9.40677e-21	3.29642e-19	protein_coding
CDH3	414.088	1.3647	0.14619	9.33509	1.00903e-20	3.52961e-19	protein_coding
FOXO1	751.624	1.2603	0.135027	9.33374	1.02203e-20	3.56873e-19	protein_coding
FANK1	188.897	1.87264	0.20089	9.32174	1.14442e-20	3.98896e-19	protein_coding
FGD3	551.136	1.45983	0.156627	9.32038	1.15927e-20	4.03352e-19	protein_coding
C1orf21	322.066	1.55403	0.166752	9.31945	1.16945e-20	4.06169e-19	protein_coding
ZFYVE1	502.063	1.36289	0.146283	9.31678	1.19928e-20	4.15794e-19	protein_coding
AP5B1	755.488	-1.3316	0.143016	-9.31086	1.26803e-20	4.3885e-19	protein_coding
RCN2	1367.27	-1.17579	0.126305	-9.30912	1.28894e-20	4.45299e-19	protein_coding
MPZL1	10823.2	-0.939914	0.100979	-9.30802	1.30232e-20	4.49129e-19	protein_coding
GPR37L1	61.966	4.15166	0.446167	9.30518	1.33766e-20	4.60502e-19	protein_coding
ALDH7A1	7706.87	1.01331	0.108954	9.30031	1.40041e-20	4.80689e-19	protein_coding
TINAGL1	5872.75	1.18402	0.12731	9.30025	1.40121e-20	4.80689e-19	protein_coding
BZW1	1504.47	-1.14458	0.123145	-9.29461	1.47747e-20	5.05961e-19	protein_coding
FOXK2	1030.08	-1.25386	0.134993	-9.28835	1.56696e-20	5.35669e-19	protein_coding
BEND3	419.179	-1.41313	0.152311	-9.27794	1.72788e-20	5.89649e-19	protein_coding
FDX1	559.462	-1.45693	0.157036	-9.2777	1.73173e-20	5.89933e-19	protein_coding
NDOR1	517.747	-1.63919	0.176789	-9.27201	1.82665e-20	6.21189e-19	protein_coding
ASF1A	480.668	-1.30691	0.140974	-9.27053	1.85225e-20	6.288e-19	protein_coding
SEPHS1	1122.67	-1.18634	0.128068	-9.26337	1.98087e-20	6.71298e-19	protein_coding
GPATCH11	548.109	-1.31253	0.141812	-9.25539	2.13451e-20	7.22116e-19	protein_coding
ACTR1A	1479.78	-1.15017	0.124289	-9.25394	2.16357e-20	7.30683e-19	protein_coding
NUP93	2181.52	-1.12467	0.121628	-9.24677	2.31373e-20	7.80047e-19	protein_coding
SORL1	581.864	1.71462	0.185448	9.24582	2.33447e-20	7.85682e-19	protein_coding
LAD1	568.559	-1.37088	0.148339	-9.24151	2.43037e-20	8.16555e-19	protein_coding
LCN15	56.3055	4.83169	0.522867	9.24076	2.44748e-20	8.20893e-19	protein_coding
PNO1	458.119	-1.61637	0.175018	-9.23542	2.57275e-20	8.61431e-19	protein_coding
DPEP1	67.138	3.28848	0.356122	9.23414	2.6036e-20	8.70271e-19	protein_coding
MIR34AHG	438.577	1.34184	0.145423	9.2271	2.78051e-20	9.27819e-19	lncRNA
PTPRM	2372.41	1.19481	0.129526	9.2245	2.84884e-20	9.48999e-19	protein_coding
TPX2	6547.85	-1.02881	0.111591	-9.2195	2.98478e-20	9.92592e-19	protein_coding
MDGA1	109.912	2.32386	0.252438	9.20567	3.39545e-20	1.12724e-18	protein_coding
DUSP7	286.369	1.69735	0.184778	9.18586	4.0824e-20	1.353e-18	protein_coding
NIP7	517.822	-1.33805	0.145689	-9.18427	4.14317e-20	1.37082e-18	protein_coding
PSEN2	156.198	-2.0242	0.220441	-9.18247	4.21296e-20	1.39156e-18	protein_coding
LSM10	225.692	-1.90645	0.207648	-9.18116	4.26481e-20	1.40631e-18	protein_coding
SFRP1	498.445	1.44707	0.15764	9.17957	4.32824e-20	1.42482e-18	protein_coding
BTG1	559.774	1.42066	0.154807	9.17698	4.43343e-20	1.457e-18	protein_coding
CNPY4	626.218	1.49275	0.162823	9.16794	4.8215e-20	1.58187e-18	protein_coding
KLC2	239.759	-1.75515	0.191497	-9.16541	4.93575e-20	1.61664e-18	protein_coding
FCHSD1	521.495	1.43977	0.157156	9.16142	5.12175e-20	1.67291e-18	protein_coding
TUBG1	643.463	-1.3305	0.14523	-9.16136	5.12466e-20	1.67291e-18	protein_coding
DCAF13	921.114	-1.14477	0.12496	-9.16107	5.13871e-20	1.6747e-18	protein_coding
AC091849.2	99.2784	2.54456	0.278663	9.13129	6.76875e-20	2.20227e-18	lncRNA
OSGIN1	76.705	3.03665	0.332607	9.12985	6.85922e-20	2.22799e-18	protein_coding
ABTB1	225.621	1.75264	0.192	9.12835	6.9553e-20	2.25545e-18	protein_coding
ECI2	114.422	2.56517	0.281036	9.12756	7.00623e-20	2.26821e-18	protein_coding
ARPC5L	688.028	-1.22383	0.134596	-9.09263	9.66711e-20	3.12447e-18	protein_coding
SAE1	2452.99	-1.15351	0.126907	-9.08938	9.96034e-20	3.21393e-18	protein_coding
TIMM17A	1333.95	-1.18448	0.130549	-9.07307	1.15715e-19	3.72765e-18	protein_coding
RETREG1	140.708	2.18757	0.241543	9.05663	1.34538e-19	4.32689e-18	protein_coding
RRP36	622.807	-1.34708	0.148745	-9.0563	1.34946e-19	4.3329e-18	protein_coding
TP53INP2	102.441	2.39279	0.264498	9.04655	1.47551e-19	4.72985e-18	protein_coding
ANXA4	418.423	1.55334	0.171744	9.04453	1.50311e-19	4.81046e-18	protein_coding
CRY1	612.933	-1.22824	0.135865	-9.04018	1.56409e-19	4.99744e-18	protein_coding
CSRNP1	324.644	1.44094	0.159414	9.03897	1.58162e-19	5.04519e-18	protein_coding
AL009178.2	60.1034	3.30356	0.365504	9.03836	1.59039e-19	5.06491e-18	lncRNA
GALNT6	3290.72	-0.928903	0.102811	-9.03505	1.63931e-19	5.2122e-18	protein_coding
DHX9	10032	-0.98168	0.108708	-9.03042	1.7101e-19	5.42846e-18	protein_coding
XPOT	3240.94	-1.09268	0.121058	-9.02614	1.77842e-19	5.63618e-18	protein_coding
PGPEP1	1007.17	1.17427	0.130296	9.01233	2.01724e-19	6.38269e-18	protein_coding
PIFO	58.7106	3.52621	0.39179	9.00025	2.25197e-19	7.1139e-18	protein_coding
UAP1L1	267.749	1.58897	0.176833	8.9857	2.57091e-19	8.10831e-18	protein_coding
POLRMT	759.493	-1.5263	0.169963	-8.98017	2.7036e-19	8.51307e-18	protein_coding
VASH1	112.029	2.32114	0.258722	8.97157	2.92308e-19	9.18937e-18	protein_coding
DOLPP1	760.504	-1.24902	0.139301	-8.96636	3.06486e-19	9.61963e-18	protein_coding
LIMK2	3248.6	0.940635	0.104913	8.96582	3.07971e-19	9.65075e-18	protein_coding
CCDC86	272.785	-1.713	0.191166	-8.9608	3.2234e-19	1.00848e-17	protein_coding
PRRT4	197.433	-1.70426	0.190242	-8.95841	3.29399e-19	1.02893e-17	protein_coding
DCXR	980.359	-1.33554	0.149205	-8.95104	3.52141e-19	1.09821e-17	protein_coding
RRP12	730.109	-1.25625	0.1405	-8.94133	3.84525e-19	1.19729e-17	protein_coding
CIAPIN1	1154.87	-1.26036	0.141021	-8.93737	3.98526e-19	1.23891e-17	protein_coding
RANBP1	2348.46	-1.23204	0.137861	-8.93685	4.00412e-19	1.2428e-17	protein_coding
RASGEF1A	287.866	1.61908	0.181259	8.93238	4.16939e-19	1.29205e-17	protein_coding
DPY19L2P3	179.482	1.91978	0.215112	8.92454	4.47559e-19	1.38474e-17	transcribed_unprocessed_pseudogene
PGAP6	570.204	-1.54478	0.173108	-8.92381	4.50526e-19	1.39172e-17	protein_coding
TRIM14	524.325	1.32422	0.148465	8.91937	4.68954e-19	1.44636e-17	protein_coding
ESYT2	5889.08	0.924794	0.103782	8.91095	5.05993e-19	1.55814e-17	protein_coding
SESN1	1641.53	1.08728	0.122089	8.90557	5.31111e-19	1.63292e-17	protein_coding
PLXNA3	928.837	1.29233	0.145127	8.90485	5.34586e-19	1.64102e-17	protein_coding
APOBEC3H	119.949	2.36233	0.265312	8.90396	5.38906e-19	1.65169e-17	protein_coding
ADAP2	397.502	-1.34406	0.151063	-8.89736	5.71904e-19	1.75008e-17	protein_coding
MAP3K14	191.468	1.70151	0.191509	8.88475	6.40665e-19	1.95743e-17	protein_coding
TECR	2332.59	1.27554	0.143588	8.88335	6.48743e-19	1.97902e-17	protein_coding
MOB3A	816.621	1.28393	0.144577	8.88063	6.64812e-19	2.02488e-17	protein_coding
LRP1	13759.7	1.47311	0.166007	8.87376	7.07158e-19	2.15051e-17	protein_coding
NDUFAF4	316.998	-1.63208	0.183959	-8.87198	7.18543e-19	2.18174e-17	protein_coding
S100A14	143.444	2.09101	0.23575	8.86964	7.33846e-19	2.22475e-17	protein_coding
PTCRA	66.2599	3.55664	0.401114	8.86691	7.52035e-19	2.27636e-17	protein_coding
TLE6	904.349	-1.2082	0.13632	-8.86297	7.79088e-19	2.3546e-17	protein_coding
SRSF1	698.736	-1.42406	0.160739	-8.85941	8.04355e-19	2.42721e-17	protein_coding
KLRG2	304.155	-1.58606	0.179075	-8.85698	8.22124e-19	2.47701e-17	protein_coding
GADD45B	145.087	2.28057	0.257985	8.83993	9.57799e-19	2.88135e-17	protein_coding
STK40	937.614	-1.24071	0.14038	-8.83828	9.72055e-19	2.91975e-17	protein_coding
ARIH2	1985.8	-0.987516	0.111768	-8.83543	9.97113e-19	2.99042e-17	protein_coding
E2F8	868.457	-1.12858	0.127737	-8.83525	9.9874e-19	2.99071e-17	protein_coding
CGN	1537.1	1.06429	0.1205	8.8323	1.02549e-18	3.06611e-17	protein_coding
MFSD3	212.366	-1.85079	0.209655	-8.8278	1.06754e-18	3.18697e-17	protein_coding
SLC25A19	330.751	1.54555	0.175089	8.82725	1.07282e-18	3.19784e-17	protein_coding
EIF2B2	734.115	-1.22337	0.138634	-8.82445	1.1e-18	3.27388e-17	protein_coding
METTL2B	364.73	-1.42343	0.161491	-8.81429	1.20447e-18	3.57935e-17	protein_coding
PRSS16	286.9	1.46	0.165666	8.81292	1.21931e-18	3.61796e-17	protein_coding
HBP1	1365.65	1.08872	0.123771	8.7963	1.41398e-18	4.18291e-17	protein_coding
SEPTIN3	1068.09	1.06036	0.120546	8.79635	1.41338e-18	4.18291e-17	protein_coding
TOMM40	1684.21	-1.34974	0.15351	-8.7925	1.46271e-18	4.32053e-17	protein_coding
GRAMD4	971.795	1.25695	0.142981	8.79103	1.48191e-18	4.37064e-17	protein_coding
KLF16	144.184	-2.02228	0.230202	-8.78481	1.56629e-18	4.61252e-17	protein_coding
RFX5	471.489	-1.27479	0.145262	-8.77578	1.69723e-18	4.99062e-17	protein_coding
USP39	1604.84	-1.11131	0.126693	-8.77164	1.76081e-18	5.16981e-17	protein_coding
PIMREG	283.843	-1.65661	0.188864	-8.77146	1.76362e-18	5.17028e-17	protein_coding
THBS3	158.224	2.03172	0.231757	8.7666	1.8415e-18	5.39053e-17	protein_coding
NRF1	414.811	-1.37	0.156307	-8.76479	1.8713e-18	5.46957e-17	protein_coding
LINC02672	436.524	1.34894	0.153989	8.75997	1.95301e-18	5.69987e-17	lncRNA
SLC25A25	141.551	-2.02749	0.231462	-8.75949	1.96133e-18	5.71561e-17	protein_coding
PDE12	408.814	-1.29116	0.147435	-8.75748	1.99661e-18	5.80978e-17	protein_coding
DYNLL2	4167.14	-1.01085	0.115517	-8.75064	2.12139e-18	6.1637e-17	protein_coding
GOLGA2P5	837.117	-1.2544	0.143437	-8.74527	2.22484e-18	6.45469e-17	transcribed_unprocessed_pseudogene
ZNF836	195.594	1.72677	0.197512	8.7426	2.27814e-18	6.59951e-17	protein_coding
PSMG1	602.005	-1.20079	0.137468	-8.73507	2.43514e-18	7.04389e-17	protein_coding
SDHB	1373.55	-1.14521	0.131142	-8.73263	2.48812e-18	7.1865e-17	protein_coding
FRMD3	56.2345	3.3528	0.384138	8.7281	2.58987e-18	7.46938e-17	protein_coding
EPS8L2	2846.99	1.22383	0.140294	8.72336	2.70063e-18	7.77735e-17	protein_coding
MTOR	1342.21	-1.23343	0.141425	-8.72142	2.74726e-18	7.89998e-17	protein_coding
RP2	676.516	1.27579	0.146319	8.71923	2.8009e-18	8.04241e-17	protein_coding
GATA6	636.152	1.28371	0.147236	8.71878	2.81212e-18	8.05097e-17	protein_coding
SLC35B1	1333.47	-1.27859	0.146645	-8.71895	2.80801e-18	8.05097e-17	protein_coding
TTF2	1713.38	-1.17449	0.134735	-8.71702	2.8561e-18	8.16495e-17	protein_coding
FAM118B	251.978	-1.60076	0.183747	-8.71177	2.99163e-18	8.53086e-17	protein_coding
THAP12	500.167	-1.20127	0.137891	-8.71173	2.99283e-18	8.53086e-17	protein_coding
DQX1	67.8358	2.84222	0.326273	8.71118	3.00717e-18	8.55927e-17	protein_coding
MEX3B	399.186	1.57034	0.180278	8.71065	3.0214e-18	8.58727e-17	protein_coding
DUS1L	921.854	-1.25533	0.144241	-8.70298	3.23274e-18	9.1746e-17	protein_coding
LHFPL6	1111.67	1.0528	0.120974	8.70266	3.24189e-18	9.18724e-17	protein_coding
MICAL3	1478.49	1.42825	0.164129	8.70197	3.2616e-18	9.22972e-17	protein_coding
PARP12	424.193	-1.25153	0.143852	-8.70007	3.31674e-18	9.37217e-17	protein_coding
COPRS	338.628	-1.45207	0.167076	-8.69107	3.59056e-18	1.01313e-16	protein_coding
MID1	2484.64	1.15215	0.132862	8.67182	4.25267e-18	1.19822e-16	protein_coding
AC098934.1	793.489	-1.07618	0.124119	-8.67052	4.30149e-18	1.21023e-16	transcribed_unprocessed_pseudogene
NDUFS6	1129.74	-1.47451	0.170131	-8.66692	4.4398e-18	1.24735e-16	protein_coding
AC003093.1	960.653	1.15006	0.132767	8.66226	4.62499e-18	1.29752e-16	lncRNA
UBE2G2	698.497	-1.09938	0.126925	-8.66165	4.64998e-18	1.30266e-16	protein_coding
ANKRD33	53.3206	3.62673	0.418921	8.65732	4.83006e-18	1.35117e-16	protein_coding
ANKRD33B	1581.83	1.17236	0.13543	8.6566	4.86046e-18	1.35773e-16	protein_coding
RCC2	2920.4	-0.901876	0.104239	-8.65204	5.05866e-18	1.41108e-16	protein_coding
OS9	5056.83	0.99142	0.114614	8.6501	5.14527e-18	1.43116e-16	protein_coding
ZMPSTE24	775.94	-1.13548	0.131265	-8.65024	5.13931e-18	1.43116e-16	protein_coding
PTGES	2689.14	1.05236	0.121722	8.64566	5.34931e-18	1.4858e-16	protein_coding
PARP4	2268.34	1.00512	0.116314	8.64142	5.55184e-18	1.53987e-16	protein_coding
MAP11	334.997	-1.41932	0.164264	-8.6405	5.59684e-18	1.55015e-16	protein_coding
GPAM	726.274	-1.26353	0.146362	-8.63287	5.98338e-18	1.65487e-16	protein_coding
CLMN	118.845	2.00412	0.232327	8.62627	6.33857e-18	1.75063e-16	protein_coding
NDE1	238.685	-1.56595	0.18164	-8.62119	6.626e-18	1.82743e-16	protein_coding
PIGW	275.26	-1.52154	0.176635	-8.61401	7.05497e-18	1.943e-16	protein_coding
PAK1IP1	582.535	-1.26587	0.147036	-8.60929	7.3516e-18	2.02185e-16	protein_coding
MAPKAP1	1548.7	-1.02033	0.118523	-8.60868	7.39067e-18	2.02974e-16	protein_coding
RUSC2	269.141	1.55293	0.180455	8.60563	7.58965e-18	2.08146e-16	protein_coding
NR2F6	1717.2	-1.22753	0.142689	-8.60281	7.77856e-18	2.13028e-16	protein_coding
MIR1915HG	622.294	1.26475	0.147082	8.59897	8.0438e-18	2.19984e-16	lncRNA
ILF2	7005.07	-1.0529	0.122449	-8.59869	8.06326e-18	2.20208e-16	protein_coding
DOLK	373.644	-1.56338	0.182124	-8.58414	9.15178e-18	2.49587e-16	protein_coding
JADE1	1058.3	-1.03042	0.120066	-8.58214	9.31223e-18	2.53609e-16	protein_coding
ZBTB4	1151.87	1.11758	0.130253	8.58003	9.48523e-18	2.57961e-16	protein_coding
PLEKHH1	1713.03	1.07628	0.125462	8.57849	9.61228e-18	2.61053e-16	protein_coding
CRTC3	2318.28	-1.00358	0.117074	-8.57219	1.01538e-17	2.75379e-16	protein_coding
LINC01238	144.483	2.0171	0.235475	8.56608	1.07064e-17	2.89963e-16	lncRNA
RSRP1	763.246	1.08057	0.12616	8.56511	1.07976e-17	2.92028e-16	protein_coding
NUDC	1276.86	-1.18227	0.138112	-8.56025	1.12621e-17	3.04169e-16	protein_coding
CASP3	566.813	-1.21441	0.142035	-8.55012	1.22959e-17	3.31633e-16	protein_coding
NCL	18546.5	-0.96342	0.112737	-8.54572	1.27732e-17	3.44033e-16	protein_coding
PFDN2	719.893	-1.48591	0.173893	-8.54499	1.28553e-17	3.45766e-16	protein_coding
FRMD4B	435.547	1.22808	0.143819	8.5391	1.35273e-17	3.63342e-16	protein_coding
MTA2	1927.66	-0.972617	0.113906	-8.53876	1.35668e-17	3.63903e-16	protein_coding
SIX4	318.001	-1.48171	0.1739	-8.52051	1.58855e-17	4.25515e-16	protein_coding
C3orf52	109.181	2.06111	0.241994	8.51717	1.63493e-17	4.37338e-16	protein_coding
ISOC1	1064.33	-1.11197	0.130668	-8.50987	1.74124e-17	4.65139e-16	protein_coding
STRAP	2187.12	-1.00514	0.118198	-8.50387	1.83373e-17	4.89179e-16	protein_coding
PTGES2	1045.28	-1.50303	0.17681	-8.5008	1.88294e-17	5.01621e-16	protein_coding
SERINC1	2109.58	1.0521	0.123796	8.49864	1.91824e-17	5.10329e-16	protein_coding
ZNF432	227.325	1.55559	0.183224	8.49007	2.06505e-17	5.4864e-16	protein_coding
TMC4	198.988	1.82931	0.215606	8.48453	2.16597e-17	5.74672e-16	protein_coding
MRPL41	452.976	-1.42535	0.168028	-8.4828	2.19839e-17	5.82483e-16	protein_coding
CEP55	717.018	-1.19016	0.140352	-8.47982	2.25537e-17	5.96772e-16	protein_coding
ZNF436	690.39	1.27613	0.150542	8.47688	2.3131e-17	6.11222e-16	protein_coding
TGFB1	182.71	2.17778	0.257302	8.46389	2.58594e-17	6.82396e-16	protein_coding
IDH2	7284.99	1.04995	0.124052	8.46373	2.58949e-17	6.8241e-16	protein_coding
YEATS2	2233.32	1.02736	0.121413	8.46172	2.63468e-17	6.93385e-16	protein_coding
HEBP1	135.319	1.92808	0.227916	8.45961	2.68282e-17	7.05105e-16	protein_coding
CEBPG	888.272	-1.05842	0.125157	-8.45678	2.74869e-17	7.21449e-16	protein_coding
NAA10	395.087	-1.46797	0.173709	-8.45075	2.89443e-17	7.58683e-16	protein_coding
RIOX1	295.296	-1.49162	0.176583	-8.44712	2.98571e-17	7.81562e-16	protein_coding
USP5	2597.01	-1.0316	0.122276	-8.43662	3.2664e-17	8.53893e-16	protein_coding
SLC35F6	652.94	-1.10061	0.13068	-8.42219	3.69508e-17	9.64668e-16	protein_coding
SH3D21	523.317	1.18233	0.140527	8.41354	3.97803e-17	1.03715e-15	protein_coding
RHOC	1652.22	-1.30878	0.155644	-8.4088	4.14218e-17	1.07851e-15	protein_coding
KLF10	363.815	1.3432	0.159751	8.40809	4.16732e-17	1.08361e-15	protein_coding
USP46	771.124	-1.19901	0.142613	-8.40744	4.19055e-17	1.08821e-15	protein_coding
GART	2009.97	-0.940003	0.11181	-8.40718	4.19973e-17	1.08915e-15	protein_coding
ITPKA	122.14	-2.01004	0.239123	-8.40591	4.24572e-17	1.09961e-15	protein_coding
NEDD4L	1825.19	0.935527	0.111304	8.40515	4.27297e-17	1.10521e-15	protein_coding
PRADC1	268.931	-1.57812	0.187793	-8.40347	4.3349e-17	1.11827e-15	protein_coding
RNF24	270.659	1.42565	0.169649	8.40355	4.33166e-17	1.11827e-15	protein_coding
SMARCD2	2120.87	-1.04058	0.123866	-8.40084	4.43293e-17	1.14205e-15	protein_coding
CHCHD10	320.334	-1.46467	0.174495	-8.39374	4.70925e-17	1.21164e-15	protein_coding
NCAPH	1574.07	-0.969308	0.115504	-8.39196	4.78085e-17	1.22845e-15	protein_coding
KIF1C	1309.6	-1.20075	0.143087	-8.39176	4.78903e-17	1.22893e-15	protein_coding
ADGRB2	56.9271	3.48769	0.415779	8.38834	4.93069e-17	1.26363e-15	protein_coding
MAN2A2	1276.54	-1.17541	0.140152	-8.38671	4.99945e-17	1.27957e-15	protein_coding
MGAT5	3335.02	1.00823	0.120258	8.38389	5.12074e-17	1.3089e-15	protein_coding
ZNF703	271.796	1.97252	0.235548	8.37418	5.5608e-17	1.41953e-15	protein_coding
LINC01176	164.954	1.74889	0.208852	8.37385	5.57643e-17	1.42166e-15	lncRNA
CKMT2	91.3238	2.31822	0.277011	8.36868	5.82665e-17	1.48352e-15	protein_coding
AC099329.2	1245.77	0.993116	0.11871	8.3659	5.96557e-17	1.51692e-15	lncRNA
IGDCC3	68.6993	-2.62029	0.31347	-8.359	6.3253e-17	1.6063e-15	protein_coding
DDX39A	1314.55	-1.24375	0.148797	-8.35872	6.34038e-17	1.60804e-15	protein_coding
DPH2	742.326	-1.22297	0.14635	-8.35651	6.45986e-17	1.63622e-15	protein_coding
MPP7	531.966	-1.29673	0.15521	-8.35468	6.56087e-17	1.65965e-15	protein_coding
CYC1	2260.48	-1.18506	0.141969	-8.34727	6.98591e-17	1.76489e-15	protein_coding
ZNF846	120.443	1.91515	0.229513	8.34442	7.15635e-17	1.80562e-15	protein_coding
ZNF160	1132.03	1.19162	0.142816	8.34375	7.19721e-17	1.81359e-15	protein_coding
GBP2	1303.94	1.08636	0.130207	8.34336	7.22112e-17	1.81727e-15	protein_coding
CCT3	7070.34	-0.996035	0.119443	-8.33896	7.49465e-17	1.88368e-15	protein_coding
PUF60	1236.69	-1.19939	0.143921	-8.33367	7.83766e-17	1.96736e-15	protein_coding
LRRC41	1432.87	-0.957115	0.114873	-8.33194	7.95284e-17	1.99372e-15	protein_coding
TCP1	6015.35	-0.911745	0.109446	-8.33052	8.04912e-17	2.01527e-15	protein_coding
PEBP1	6945.62	-1.02811	0.123428	-8.3296	8.11189e-17	2.02839e-15	protein_coding
KDM1A	4044.22	-0.924892	0.111082	-8.32625	8.34462e-17	2.08392e-15	protein_coding
DNAJB11	684.772	-1.10465	0.132709	-8.32382	8.51747e-17	2.12234e-15	protein_coding
XPO6	2413.78	-0.899539	0.108069	-8.32378	8.5202e-17	2.12234e-15	protein_coding
MPC1	505.766	-1.23959	0.148952	-8.32211	8.64113e-17	2.14973e-15	protein_coding
MON1A	73.9695	-2.67235	0.321509	-8.31191	9.41732e-17	2.33985e-15	protein_coding
ZNF556	199.476	-1.75257	0.210885	-8.31052	9.52802e-17	2.36435e-15	protein_coding
LARP4	1660.01	-1.29382	0.155774	-8.30572	9.92149e-17	2.45887e-15	protein_coding
HNRNPA2B1	19009.2	-0.860692	0.103649	-8.30392	1.00733e-16	2.49334e-15	protein_coding
AKAP5	321.683	-1.54245	0.185768	-8.30313	1.01406e-16	2.50366e-15	protein_coding
SHISA9	70.01	-2.52607	0.304232	-8.30313	1.01402e-16	2.50366e-15	protein_coding
GYG1	303.403	-1.44815	0.174569	-8.2956	1.08043e-16	2.66415e-15	protein_coding
DUSP1	377.086	1.29586	0.15637	8.28719	1.15954e-16	2.85204e-15	protein_coding
PPP4R1	1365	-1.03021	0.124313	-8.28728	1.15865e-16	2.85204e-15	protein_coding
SDC3	676.39	-1.203	0.145274	-8.28084	1.22308e-16	3.00453e-15	protein_coding
ACSF2	1338.16	1.01066	0.122081	8.27856	1.24677e-16	3.05889e-15	protein_coding
KDM7A	681.015	-1.60781	0.194405	-8.27043	1.33482e-16	3.27082e-15	protein_coding
LRRC8B	594.071	-1.29632	0.156753	-8.26985	1.34127e-16	3.28251e-15	protein_coding
LMBR1L	628.29	1.12193	0.135757	8.26424	1.40591e-16	3.43639e-15	protein_coding
AFG3L2	1003.58	-0.981484	0.118783	-8.26282	1.42275e-16	3.47323e-15	protein_coding
FARSB	1766.09	-1.01599	0.122966	-8.26236	1.42822e-16	3.48221e-15	protein_coding
PAN2	1337.55	0.97231	0.117868	8.24915	1.59526e-16	3.88464e-15	protein_coding
KPNA4	892.212	-1.11626	0.13534	-8.24787	1.61242e-16	3.92156e-15	protein_coding
TOE1	373.979	-1.32608	0.16088	-8.24265	1.68439e-16	4.0915e-15	protein_coding
STARD13	200.912	1.55321	0.188647	8.23342	1.81943e-16	4.41403e-15	protein_coding
SLC9A1	1883.9	-1.09387	0.132891	-8.23137	1.85081e-16	4.48461e-15	protein_coding
PLAAT3	165.432	1.68999	0.205527	8.2227	1.98968e-16	4.81511e-15	protein_coding
PDZD7	82.6644	2.49635	0.303796	8.21721	2.08295e-16	5.03461e-15	protein_coding
PROM2	1044.88	1.00408	0.122251	8.21325	2.1528e-16	5.19701e-15	protein_coding
DOK4	1817.45	-0.969196	0.118017	-8.21231	2.16964e-16	5.23122e-15	protein_coding
BICDL1	134.389	-1.78397	0.217439	-8.20448	2.31586e-16	5.57689e-15	protein_coding
TMEM33	372.741	-1.35898	0.165705	-8.20121	2.37978e-16	5.72376e-15	protein_coding
B3GALNT2	604.362	-1.19799	0.146096	-8.19999	2.40402e-16	5.77496e-15	protein_coding
SLC2A10	1398.23	0.94963	0.115823	8.19896	2.42469e-16	5.81746e-15	protein_coding
IDE	464.104	-1.33865	0.163274	-8.19879	2.42811e-16	5.81855e-15	protein_coding
ORAI1	226.622	-1.61597	0.197219	-8.19375	2.53202e-16	6.0601e-15	protein_coding
GTPBP4	1202.55	-1.01191	0.123542	-8.19078	2.59543e-16	6.20428e-15	protein_coding
CLPB	716.934	-1.0964	0.133924	-8.18673	2.68423e-16	6.4009e-15	protein_coding
PPFIBP1	1384.21	1.24144	0.151638	8.18684	2.68171e-16	6.4009e-15	protein_coding
SARAF	1734.32	0.940634	0.114936	8.18401	2.74561e-16	6.5393e-15	protein_coding
ABCG2	2473.52	-0.920742	0.112581	-8.1785	2.87392e-16	6.83658e-15	protein_coding
CRELD2	388.757	-1.4347	0.175454	-8.17708	2.90805e-16	6.90935e-15	protein_coding
WWC1	2197.02	-0.897408	0.109775	-8.17495	2.95982e-16	7.02383e-15	protein_coding
L3MBTL2	597.198	-1.14921	0.140852	-8.15899	3.37835e-16	8.00731e-15	protein_coding
SPHK1	332.449	1.43065	0.175384	8.15723	3.4279e-16	8.1149e-15	protein_coding
PEX11A	83.4781	2.50354	0.307031	8.15403	3.5199e-16	8.32263e-15	protein_coding
COL26A1	539.402	-1.31956	0.161929	-8.14905	3.66809e-16	8.66254e-15	protein_coding
ACACA	2809.21	-1.20556	0.147957	-8.14803	3.69886e-16	8.72467e-15	protein_coding
UBE2Q2	1096.71	0.944602	0.116009	8.14252	3.87138e-16	9.12061e-15	protein_coding
CHD2	2904.37	1.11036	0.136373	8.1421	3.88466e-16	9.14087e-15	protein_coding
PPP2R5A	1708.42	-0.926288	0.113802	-8.13945	3.97079e-16	9.33231e-15	protein_coding
MRPS10	459.698	-1.18673	0.145965	-8.13024	4.28433e-16	1.00571e-14	protein_coding
MIR193BHG	146.161	1.97319	0.242808	8.12653	4.41746e-16	1.03572e-14	lncRNA
FAM118A	1093.52	-0.966262	0.11898	-8.12119	4.6164e-16	1.08107e-14	protein_coding
AKR1B10	197.649	-1.61268	0.198604	-8.12009	4.65855e-16	1.08963e-14	protein_coding
HIP1	507.884	-1.31235	0.161634	-8.1193	4.68865e-16	1.09536e-14	protein_coding
GPR157	865.311	1.08427	0.133575	8.1173	4.76678e-16	1.11229e-14	protein_coding
ID2	1354.07	1.00111	0.12334	8.11665	4.79233e-16	1.11692e-14	protein_coding
CHPT1	360.787	-1.29477	0.159593	-8.11292	4.9418e-16	1.15038e-14	protein_coding
ARHGEF39	286.883	-1.37057	0.168955	-8.11209	4.97567e-16	1.15689e-14	protein_coding
PCMTD1	385.709	1.32898	0.163954	8.10581	5.23943e-16	1.21677e-14	protein_coding
NDUFS1	3169.88	-0.927838	0.114468	-8.10566	5.24592e-16	1.21683e-14	protein_coding
NDRG4	81.5017	2.28768	0.282461	8.09907	5.53789e-16	1.28303e-14	protein_coding
NUP210	5437.77	-0.940056	0.116082	-8.09819	5.57842e-16	1.29089e-14	protein_coding
ABCE1	1143.31	-1.01849	0.12578	-8.09741	5.61437e-16	1.29768e-14	protein_coding
PKHD1	270.678	1.49812	0.185031	8.09655	5.65378e-16	1.30524e-14	protein_coding
AHSA1	2384.29	-1.06106	0.131175	-8.08891	6.02004e-16	1.38816e-14	protein_coding
EIF4G1	10558.8	-0.938023	0.116032	-8.08416	6.2594e-16	1.44165e-14	protein_coding
PIM1	3788.32	-0.843642	0.104396	-8.08115	6.4159e-16	1.47596e-14	protein_coding
SNRNP40	1091.81	-1.03634	0.128331	-8.07553	6.7185e-16	1.54375e-14	protein_coding
TSPAN1	66.5582	2.80711	0.34767	8.07407	6.79915e-16	1.56045e-14	protein_coding
PYCR3	230.438	-1.62302	0.201047	-8.07285	6.8676e-16	1.57432e-14	protein_coding
NSD2	1809.09	-0.979794	0.1214	-8.07082	6.98303e-16	1.5989e-14	protein_coding
LIG3	1093.97	-0.964717	0.119565	-8.06858	7.11232e-16	1.6266e-14	protein_coding
COL2A1	43.89	4.32934	0.537044	8.06143	7.54067e-16	1.72063e-14	protein_coding
LY6K	47.6609	3.53275	0.438229	8.06142	7.54108e-16	1.72063e-14	protein_coding
PSME4	1802.21	-1.094	0.135846	-8.05327	8.06076e-16	1.83706e-14	protein_coding
UTP20	1843.83	-1.21501	0.150886	-8.05246	8.11435e-16	1.84712e-14	protein_coding
ARHGAP26	449.597	1.16525	0.144716	8.05198	8.14672e-16	1.85234e-14	protein_coding
ELL2	278.869	1.34037	0.166478	8.05131	8.1914e-16	1.86033e-14	protein_coding
TBC1D2	914.298	1.08994	0.135566	8.03994	8.98848e-16	2.03899e-14	protein_coding
FAH	486.2	-1.19656	0.148943	-8.03368	9.45918e-16	2.14328e-14	protein_coding
MTCH2	1887.99	-1.07282	0.133573	-8.03171	9.61251e-16	2.1755e-14	protein_coding
PDHA1	1945.01	-0.941558	0.117243	-8.03082	9.68272e-16	2.18886e-14	protein_coding
TNIP1	2109.15	1.01023	0.125895	8.02438	1.0204e-15	2.30404e-14	protein_coding
PRMT1	3029.95	-1.11182	0.138788	-8.01095	1.13824e-15	2.56714e-14	protein_coding
UBA7	266.352	1.57577	0.196727	8.00995	1.14756e-15	2.58519e-14	protein_coding
TEP1	574.42	1.12829	0.140883	8.00875	1.15882e-15	2.60754e-14	protein_coding
SPSB4	216.668	-1.45701	0.181944	-8.00799	1.16597e-15	2.62062e-14	protein_coding
MALAT1	3448.49	0.932432	0.116509	8.00309	1.21336e-15	2.724e-14	lncRNA
ACAP1	51.5385	3.15841	0.394719	8.00166	1.2275e-15	2.75258e-14	protein_coding
DPF3	839.75	-0.996965	0.124619	-8.00009	1.24327e-15	2.78476e-14	protein_coding
SH2D3A	563.39	1.21608	0.152035	7.99867	1.25769e-15	2.81383e-14	protein_coding
TNPO2	1714.33	-0.924997	0.115656	-7.99786	1.26602e-15	2.82923e-14	protein_coding
CDK1	1286.05	-0.949537	0.118751	-7.99601	1.28518e-15	2.86877e-14	protein_coding
SRGAP2	1824.91	0.939218	0.11747	7.99539	1.29168e-15	2.87998e-14	protein_coding
MVB12B	1011.5	-1.10101	0.137845	-7.98731	1.37913e-15	3.07147e-14	protein_coding
DIS3L	376.767	-1.19377	0.149511	-7.98453	1.41064e-15	3.13807e-14	protein_coding
NME1	1492.94	-1.20318	0.150741	-7.98176	1.44257e-15	3.20546e-14	protein_coding
MTUS1	2551.37	1.03385	0.12958	7.97847	1.48159e-15	3.2847e-14	protein_coding
NDUFAF3	515.132	-1.32785	0.166429	-7.97848	1.4815e-15	3.2847e-14	protein_coding
MINDY1	178.282	1.55469	0.194922	7.97599	1.51169e-15	3.34763e-14	protein_coding
ATP5MC1	2375.79	-1.17423	0.147251	-7.97431	1.5323e-15	3.38944e-14	protein_coding
INPP5D	147.861	1.6812	0.210852	7.97336	1.54416e-15	3.4118e-14	protein_coding
SLC6A8	213.711	1.57854	0.198	7.97244	1.55576e-15	3.43356e-14	protein_coding
ATP5F1B	23908.6	-1.03266	0.129696	-7.96221	1.68989e-15	3.72537e-14	protein_coding
SNX19	907.023	-1.09444	0.137531	-7.95776	1.75177e-15	3.85744e-14	protein_coding
HSPD1	13005.4	-0.84836	0.106627	-7.95632	1.77225e-15	3.89815e-14	protein_coding
DDX10	538.772	-1.11231	0.139904	-7.95051	1.85748e-15	4.08103e-14	protein_coding
WSB1	3601.93	0.862941	0.108554	7.94939	1.87438e-15	4.11355e-14	protein_coding
FARP1	325.737	1.30449	0.164221	7.94355	1.96472e-15	4.30697e-14	protein_coding
DBN1	1573.27	-1.21277	0.152809	-7.93647	2.08012e-15	4.55483e-14	protein_coding
RPIA	795.451	-1.12317	0.14164	-7.92979	2.19511e-15	4.80126e-14	protein_coding
MRPS36	559.6	-1.21523	0.153318	-7.92621	2.25934e-15	4.93623e-14	protein_coding
C1QBP	2669.9	-1.08407	0.136775	-7.92594	2.2643e-15	4.94154e-14	protein_coding
PODXL	81.7875	2.29916	0.290159	7.92378	2.30403e-15	5.02262e-14	protein_coding
DMTN	111.642	1.97193	0.249077	7.91695	2.43403e-15	5.30011e-14	protein_coding
TUBA1C	3150.58	-0.937476	0.118483	-7.91232	2.52642e-15	5.49517e-14	protein_coding
CCT7	7436.15	-0.943074	0.1192	-7.91171	2.5388e-15	5.51596e-14	protein_coding
CSPP1	672.431	1.13392	0.143399	7.90745	2.62705e-15	5.70138e-14	protein_coding
AC127521.1	128.367	1.74936	0.221362	7.90269	2.72955e-15	5.91725e-14	lncRNA
CECR2	85.5859	2.28664	0.289397	7.90137	2.75855e-15	5.9735e-14	protein_coding
TEDC1	224.157	-1.59478	0.202038	-7.89348	2.93865e-15	6.35645e-14	protein_coding
RRP1B	834.161	-1.0251	0.129902	-7.89131	2.99029e-15	6.46101e-14	protein_coding
UBALD2	320.068	-1.34036	0.169862	-7.89086	3.00102e-15	6.47703e-14	protein_coding
HNRNPR	3293.66	-0.877762	0.111261	-7.88922	3.04084e-15	6.55575e-14	protein_coding
PCCB	1096	-1.08136	0.137148	-7.88462	3.15494e-15	6.79423e-14	protein_coding
MCCC2	1560.69	-0.93167	0.118194	-7.88256	3.20739e-15	6.89959e-14	protein_coding
NDUFA6-DT	74.4573	2.43603	0.309322	7.87539	3.39693e-15	7.29928e-14	lncRNA
CAPN15	658.12	-1.54362	0.196039	-7.87403	3.43396e-15	7.37077e-14	protein_coding
PKDCC	36.208	-4.65635	0.591413	-7.87325	3.45537e-15	7.40858e-14	protein_coding
AURKB	989.622	-1.15683	0.146989	-7.87017	3.54155e-15	7.58505e-14	protein_coding
PPM1E	279.342	1.55499	0.197685	7.86601	3.66138e-15	7.83312e-14	protein_coding
PAQR3	338.838	-1.34895	0.171503	-7.86548	3.6769e-15	7.85771e-14	protein_coding
NECTIN3-AS1	312.357	1.31174	0.166818	7.86329	3.74161e-15	7.97857e-14	lncRNA
SLC25A39	1838.77	-1.25492	0.159592	-7.8633	3.74142e-15	7.97857e-14	protein_coding
RABEPK	405.202	-1.29879	0.165266	-7.85882	3.87777e-15	8.25991e-14	protein_coding
MAP2K3	545.396	-1.30854	0.166511	-7.85857	3.88533e-15	8.26699e-14	protein_coding
ADAT1	286.695	-1.37673	0.175194	-7.85828	3.89456e-15	8.26864e-14	protein_coding
MTARC1	1232.88	-1.09783	0.139704	-7.85828	3.89431e-15	8.26864e-14	protein_coding
ADAM22	436.492	1.38416	0.176177	7.85667	3.9449e-15	8.36643e-14	protein_coding
HASPIN	252.081	-1.35947	0.173107	-7.85337	4.05014e-15	8.58032e-14	protein_coding
SURF4	6111.59	-0.899667	0.11459	-7.85121	4.12046e-15	8.71987e-14	protein_coding
EFNB1	168.064	1.63172	0.207851	7.85044	4.14587e-15	8.76415e-14	protein_coding
BBC3	395.888	1.5092	0.192273	7.84927	4.18476e-15	8.8368e-14	protein_coding
TRIM27	1570.42	-0.931147	0.118661	-7.84709	4.25808e-15	8.98192e-14	protein_coding
PPIF	1538.9	-1.02184	0.130266	-7.84424	4.3557e-15	9.17795e-14	protein_coding
CYSTM1	688.771	-1.21479	0.154983	-7.83824	4.56912e-15	9.61729e-14	protein_coding
RAB31	2193.72	-0.896419	0.114433	-7.83359	4.74132e-15	9.969e-14	protein_coding
TMEM138	325.427	-1.36935	0.174863	-7.83101	4.83949e-15	1.01645e-13	protein_coding
AC004156.1	45.9448	3.20103	0.408833	7.82968	4.89126e-15	1.02622e-13	lncRNA
RNASEH1	433.834	-1.20535	0.153961	-7.82894	4.92001e-15	1.03115e-13	protein_coding
SLC25A37	1554.63	0.906271	0.115779	7.82756	4.9743e-15	1.04141e-13	protein_coding
APEH	2783.03	-1.00659	0.128637	-7.82501	5.07625e-15	1.06161e-13	protein_coding
LINC01667	44.2842	3.27364	0.418449	7.82328	5.1464e-15	1.07513e-13	transcribed_processed_pseudogene
TLCD1	232.064	-1.42812	0.182616	-7.82037	5.26664e-15	1.09908e-13	protein_coding
H2BC9	154.775	-1.96649	0.251463	-7.82021	5.27365e-15	1.09937e-13	protein_coding
DLX6	675.46	-1.05932	0.13552	-7.81671	5.4221e-15	1.12911e-13	protein_coding
DLL1	38.4278	4.0096	0.513125	7.81408	5.53643e-15	1.1517e-13	protein_coding
MFSD14B	900.752	-0.955312	0.122292	-7.81174	5.6402e-15	1.17203e-13	protein_coding
TAP2	188.228	-1.59025	0.203588	-7.81112	5.6684e-15	1.17664e-13	protein_coding
SLC28A3	1287.11	1.03968	0.13311	7.81062	5.69052e-15	1.17998e-13	protein_coding
MCUR1	787.838	-0.982409	0.125792	-7.8098	5.72791e-15	1.18648e-13	protein_coding
CYTH1	1250.31	0.889988	0.114039	7.80424	5.98609e-15	1.23865e-13	protein_coding
PRPH2	121.259	1.82861	0.234384	7.80176	6.10494e-15	1.2619e-13	protein_coding
NIPAL3	378.059	1.18763	0.152262	7.79992	6.19455e-15	1.27907e-13	protein_coding
TRAF7	961.629	-1.01387	0.130032	-7.79711	6.33387e-15	1.30646e-13	protein_coding
CRKL	4096.89	0.825862	0.106049	7.78755	6.83189e-15	1.4077e-13	protein_coding
COL16A1	731.614	1.40166	0.180024	7.78599	6.91717e-15	1.42377e-13	protein_coding
KLHL18	503.463	-1.13443	0.145848	-7.77813	7.36044e-15	1.51342e-13	protein_coding
UQCC2	757.201	-1.24683	0.160304	-7.7779	7.37355e-15	1.51452e-13	protein_coding
SBDS	1136.57	-0.974692	0.125326	-7.77723	7.41278e-15	1.52098e-13	protein_coding
ANKRD13A	1495.45	0.887422	0.114177	7.77236	7.70344e-15	1.57896e-13	protein_coding
ZFP36L1	4264.31	1.03252	0.132855	7.77176	7.74046e-15	1.58489e-13	protein_coding
SERINC5	1453.19	1.14524	0.14746	7.76645	8.07195e-15	1.65103e-13	protein_coding
CRAT	811.167	-1.2136	0.15634	-7.76258	8.3216e-15	1.70032e-13	protein_coding
RDH13	770.956	0.978918	0.126164	7.75911	8.5526e-15	1.74569e-13	protein_coding
CORO1C	4678.58	0.807363	0.104071	7.75781	8.64094e-15	1.76189e-13	protein_coding
NTHL1	164.138	-1.7898	0.230751	-7.75638	8.73899e-15	1.77933e-13	protein_coding
PAIP2B	166.269	1.58334	0.204136	7.75629	8.74471e-15	1.77933e-13	protein_coding
PLEKHF2	707.823	1.02676	0.132385	7.7559	8.77159e-15	1.78295e-13	protein_coding
ALYREF	1371.43	-1.20447	0.155399	-7.75085	9.12762e-15	1.85339e-13	protein_coding
ALAS1	1317.29	-0.999665	0.129063	-7.74555	9.51687e-15	1.93042e-13	protein_coding
Z99496.2	5748.94	0.879231	0.113549	7.74321	9.69342e-15	1.9642e-13	lncRNA
LDHD	149.322	1.85871	0.240206	7.738	1.00995e-14	2.04437e-13	protein_coding
GZF1	255.144	-1.33703	0.172795	-7.73768	1.0125e-14	2.04741e-13	protein_coding
MAPKAPK2	1221.21	-0.968259	0.125275	-7.72907	1.08338e-14	2.18847e-13	protein_coding
NDC80	759.233	-1.04625	0.135405	-7.72685	1.10242e-14	2.22464e-13	protein_coding
TMEM147	963.963	-1.15028	0.148964	-7.72186	1.14642e-14	2.31105e-13	protein_coding
NOP9	843.625	-0.986556	0.12782	-7.71833	1.17865e-14	2.37356e-13	protein_coding
MST1	108.811	1.98465	0.257252	7.71482	1.21155e-14	2.43731e-13	protein_coding
UQCRQ	1669.17	-1.26808	0.164483	-7.7095	1.26313e-14	2.53847e-13	protein_coding
CLSPN	647.633	-1.14198	0.148163	-7.70761	1.28193e-14	2.5736e-13	protein_coding
GPS1	1211.08	-1.15207	0.149578	-7.70214	1.33806e-14	2.68354e-13	protein_coding
MAMDC4	784.115	1.46294	0.189984	7.70035	1.35698e-14	2.71868e-13	protein_coding
XPC	1474.11	0.973651	0.126452	7.69977	1.36314e-14	2.72824e-13	protein_coding
NUPR1	86.5248	2.07316	0.269332	7.69742	1.38839e-14	2.77593e-13	protein_coding
TRMT6	458.709	-1.09961	0.142873	-7.6964	1.3995e-14	2.79529e-13	protein_coding
BTN3A1	96.2028	2.01643	0.262095	7.69352	1.43141e-14	2.85611e-13	protein_coding
PDCD2L	67.0544	-2.58215	0.335758	-7.6905	1.46564e-14	2.92142e-13	protein_coding
MMP19	1430.74	-0.9601	0.124848	-7.69018	1.46923e-14	2.92559e-13	protein_coding
POLR1A	2462.54	-0.942551	0.122589	-7.68874	1.48589e-14	2.95576e-13	protein_coding
CCN1	433.713	1.13204	0.14726	7.68732	1.50251e-14	2.98578e-13	protein_coding
CHD4	409.852	-1.30967	0.170389	-7.68634	1.51405e-14	3.00566e-13	protein_coding
SELENOI	841.292	-1.3255	0.172457	-7.686	1.51806e-14	3.01056e-13	protein_coding
MTHFD1L	2583.93	-0.919692	0.119685	-7.68429	1.53844e-14	3.04788e-13	protein_coding
RTN4IP1	265.109	-1.37555	0.179012	-7.68414	1.54026e-14	3.04841e-13	protein_coding
YPEL3	327.738	1.41011	0.183586	7.68093	1.57937e-14	3.12265e-13	protein_coding
BX255925.3	378.396	-1.53596	0.200025	-7.67883	1.60552e-14	3.17115e-13	protein_coding
CCNB2	1573.74	-0.999636	0.130194	-7.67807	1.61507e-14	3.18678e-13	protein_coding
ELAC2	1157.17	-0.974501	0.126968	-7.67519	1.65177e-14	3.25592e-13	protein_coding
CCDC120	641.255	1.11071	0.144768	7.67234	1.68892e-14	3.3258e-13	protein_coding
ACTG2	385.669	-1.20278	0.156781	-7.67171	1.69719e-14	3.33872e-13	protein_coding
LAMA1	28806.7	1.00618	0.131187	7.66977	1.72299e-14	3.38607e-13	protein_coding
ELF3-AS1	304.717	1.4233	0.185639	7.66705	1.76001e-14	3.45535e-13	lncRNA
ATP2A2	6462.37	-0.820878	0.107089	-7.66537	1.78316e-14	3.49728e-13	protein_coding
SEPTIN8	8009.86	0.798135	0.104158	7.66276	1.81977e-14	3.56551e-13	protein_coding
SLC7A8	2230.74	-0.831084	0.108538	-7.65705	1.90248e-14	3.72384e-13	protein_coding
PTPN11	2991.07	-1.09015	0.142384	-7.65643	1.91175e-14	3.73823e-13	protein_coding
SLC6A3	54.3005	-2.73782	0.357696	-7.65405	1.9475e-14	3.80434e-13	protein_coding
STARD7	3957.35	-0.829484	0.108384	-7.6532	1.96045e-14	3.82581e-13	protein_coding
SETD1B	634.518	-1.24824	0.163486	-7.63518	2.25502e-14	4.39627e-13	protein_coding
RNF144A-AS1	240.283	-1.31614	0.172645	-7.62343	2.47024e-14	4.81107e-13	lncRNA
IFNGR2	654.123	1.05989	0.139056	7.62206	2.49657e-14	4.85751e-13	protein_coding
PA2G4	3975.7	-1.02251	0.134213	-7.61854	2.5657e-14	4.98705e-13	protein_coding
PEPD	1264.85	-1.03066	0.13531	-7.61701	2.5961e-14	5.04113e-13	protein_coding
C6orf136	239.165	-1.37826	0.180998	-7.61477	2.64155e-14	5.12366e-13	protein_coding
CFL1	5455.03	-1.01742	0.133613	-7.61466	2.64385e-14	5.12366e-13	protein_coding
BCCIP	1406.91	-0.959228	0.125999	-7.61297	2.67866e-14	5.18599e-13	protein_coding
TIMM10	512.781	-1.28128	0.168377	-7.60961	2.74921e-14	5.31731e-13	protein_coding
LRP8	485.932	-1.32073	0.173722	-7.60255	2.90357e-14	5.61032e-13	protein_coding
MAPRE1	4496.52	-0.82388	0.108463	-7.59593	3.05586e-14	5.89874e-13	protein_coding
HCCS	237.414	-1.34769	0.17755	-7.59047	3.18751e-14	6.14074e-13	protein_coding
NOXA1	141.709	1.69665	0.223521	7.59056	3.18523e-14	6.14074e-13	protein_coding
GOT2	2418.23	-0.92686	0.122172	-7.58652	3.28604e-14	6.32433e-13	protein_coding
CASP4	378.603	1.28692	0.169656	7.58547	3.31291e-14	6.36352e-13	protein_coding
OGFOD1	810.601	-1.01145	0.133341	-7.58548	3.31252e-14	6.36352e-13	protein_coding
ARMC6	931.238	-1.23895	0.163542	-7.57573	3.57119e-14	6.8529e-13	protein_coding
DLX5	729.681	-1.22606	0.161987	-7.56885	3.76547e-14	7.21863e-13	protein_coding
GBA2	1289.32	-0.881781	0.116522	-7.5675	3.80467e-14	7.28663e-13	protein_coding
NSMF	832.926	1.14692	0.151658	7.56253	3.95291e-14	7.56313e-13	protein_coding
AFDN-DT	56.7012	2.80709	0.371665	7.55274	4.26206e-14	8.14665e-13	lncRNA
FBXO45	719.334	-1.08525	0.143734	-7.55042	4.33852e-14	8.28472e-13	protein_coding
PRMT2	748.744	0.992835	0.13177	7.53459	4.89879e-14	9.34546e-13	protein_coding
NAE1	955.072	-1.13072	0.150102	-7.53299	4.9593e-14	9.45167e-13	protein_coding
KCNK1	1112.58	0.950377	0.126257	7.52734	5.17852e-14	9.85985e-13	protein_coding
GRWD1	589.692	-1.19592	0.15891	-7.52574	5.24207e-14	9.97116e-13	protein_coding
CNOT11	1902.15	-0.846667	0.112542	-7.52309	5.34972e-14	1.0166e-12	protein_coding
ABHD5	752.371	-0.995759	0.13242	-7.5197	5.49037e-14	1.04232e-12	protein_coding
CCNG1	4570.86	0.924652	0.122978	7.51882	5.52745e-14	1.04834e-12	protein_coding
CDK2AP2	350.542	-1.44844	0.192729	-7.51539	5.67415e-14	1.07512e-12	protein_coding
ARHGAP23	1470.74	-1.06548	0.14178	-7.51503	5.68994e-14	1.07707e-12	protein_coding
ARHGAP11A	555.613	-1.15362	0.153617	-7.50971	5.92565e-14	1.1206e-12	protein_coding
RHOXF1P1	413.639	1.21945	0.162496	7.50448	6.16737e-14	1.16519e-12	transcribed_unprocessed_pseudogene
DNAJA2	1515.96	-0.897186	0.119563	-7.50385	6.19699e-14	1.16965e-12	protein_coding
AL033523.1	857.172	0.964746	0.128582	7.50295	6.23993e-14	1.17662e-12	lncRNA
SLC12A9	1573.69	-1.04219	0.138969	-7.49945	6.40868e-14	1.20728e-12	protein_coding
USP14	1648.37	-0.932823	0.124473	-7.49417	6.67203e-14	1.25568e-12	protein_coding
SNRPA1	842.182	-1.14854	0.153276	-7.49327	6.71772e-14	1.26306e-12	protein_coding
AC114488.1	108.517	1.88831	0.252009	7.49301	6.7313e-14	1.2644e-12	lncRNA
FDXR	1131.45	1.15301	0.15405	7.48464	7.17428e-14	1.34631e-12	protein_coding
CTF1	194.266	1.41288	0.188887	7.48	7.43231e-14	1.3934e-12	protein_coding
AL162586.1	144.535	1.70959	0.228569	7.47952	7.45945e-14	1.39715e-12	lncRNA
NOP14	579.936	-0.995456	0.133129	-7.47737	7.58233e-14	1.4188e-12	protein_coding
AC087591.1	36.6812	4.33121	0.579519	7.47381	7.79078e-14	1.45641e-12	lncRNA
FPGS	865.163	-1.09996	0.147216	-7.47172	7.91551e-14	1.47832e-12	protein_coding
NDUFB10	672.002	-1.16889	0.156472	-7.4703	8.00145e-14	1.49294e-12	protein_coding
TMEM43	1478.55	0.881243	0.118006	7.46779	8.15521e-14	1.52018e-12	protein_coding
ARHGEF34P	255.629	1.49583	0.20034	7.46645	8.23868e-14	1.53428e-12	unprocessed_pseudogene
TBC1D22A	457.362	1.15069	0.154194	7.46263	8.48116e-14	1.57793e-12	protein_coding
LGALS1	497.139	1.52579	0.20465	7.45558	8.94723e-14	1.66306e-12	protein_coding
MAN1A2	3310.69	-1.16368	0.156151	-7.45229	9.17352e-14	1.7035e-12	protein_coding
THEM4	268.085	-1.25809	0.16885	-7.45095	9.26739e-14	1.7193e-12	protein_coding
NAXE	645.803	-1.11594	0.149788	-7.45013	9.32492e-14	1.72834e-12	protein_coding
AKT1	1977.28	-1.07787	0.144718	-7.44807	9.47185e-14	1.75391e-12	protein_coding
DOCK5	3178.01	1.26765	0.170365	7.44083	1.00055e-13	1.85097e-12	protein_coding
UTP15	546.705	-1.08593	0.145965	-7.43967	1.00934e-13	1.86547e-12	protein_coding
TNFSF14	36.9437	5.38365	0.723889	7.43712	1.029e-13	1.90001e-12	protein_coding
FAM126A	418.192	-1.31555	0.176903	-7.43654	1.03359e-13	1.90669e-12	protein_coding
HSPA5	18700.3	-0.831114	0.111804	-7.43368	1.05615e-13	1.94646e-12	protein_coding
ANKRD37	46.3256	3.35187	0.450955	7.43282	1.06309e-13	1.95741e-12	protein_coding
DBF4	499.808	-1.10131	0.148305	-7.42598	1.11944e-13	2.05923e-12	protein_coding
B4GALT1	4866.8	-0.759912	0.102355	-7.42425	1.1342e-13	2.0844e-12	protein_coding
ELOVL5	2614.16	-0.812421	0.109452	-7.4226	1.14846e-13	2.10846e-12	protein_coding
SLC12A8	103.006	-1.82272	0.245567	-7.42248	1.14944e-13	2.10846e-12	protein_coding
NSUN2	2469.22	-0.829443	0.111757	-7.42182	1.15524e-13	2.1171e-12	protein_coding
GPR32P1	57.7494	2.54104	0.342408	7.42109	1.16158e-13	2.12674e-12	unprocessed_pseudogene
EWSR1	4386.79	-0.806067	0.108628	-7.42041	1.16757e-13	2.1357e-12	protein_coding
ILKAP	410.09	-1.09281	0.147386	-7.41463	1.21961e-13	2.22881e-12	protein_coding
PORCN	41.9847	3.12161	0.42121	7.41105	1.25305e-13	2.28778e-12	protein_coding
APAF1	763.495	1.29326	0.174669	7.40406	1.32085e-13	2.40932e-12	protein_coding
CLPTM1L	2124.82	-0.93371	0.126138	-7.4023	1.33846e-13	2.43917e-12	protein_coding
DENND4A	802.208	1.24651	0.168407	7.40177	1.3438e-13	2.44662e-12	protein_coding
UQCRFS1	1318.43	-1.06029	0.143297	-7.39925	1.3696e-13	2.49127e-12	protein_coding
APOL6	958.477	1.16101	0.157016	7.39419	1.4227e-13	2.58454e-12	protein_coding
NPAS2	55.6627	2.7749	0.375285	7.39412	1.42352e-13	2.58454e-12	protein_coding
LTBR	1125.24	-1.04608	0.141541	-7.39068	1.46083e-13	2.64982e-12	protein_coding
MYC	280.571	-1.33312	0.180404	-7.38967	1.47199e-13	2.66758e-12	protein_coding
EIF2S1	2494.82	-0.860475	0.116461	-7.3885	1.48495e-13	2.68858e-12	protein_coding
AL121827.2	40.2805	5.83669	0.790076	7.38751	1.49602e-13	2.70612e-12	lncRNA
TIMM50	959.247	-1.00571	0.136232	-7.3823	1.55576e-13	2.81157e-12	protein_coding
CMTM6	620.915	-1.0439	0.141412	-7.38193	1.56009e-13	2.81681e-12	protein_coding
HSPE1	1042.12	-1.32528	0.179561	-7.38066	1.57509e-13	2.84126e-12	protein_coding
AC006978.1	386.44	1.15361	0.156326	7.37952	1.58855e-13	2.86028e-12	processed_pseudogene
CES3	85.9948	2.21056	0.29955	7.37962	1.5874e-13	2.86028e-12	protein_coding
DPH3	421.806	-1.15932	0.15717	-7.37618	1.62893e-13	2.93028e-12	protein_coding
TMPO	3498.03	-0.870219	0.118013	-7.37393	1.65672e-13	2.97754e-12	protein_coding
TFRC	24897.4	0.934688	0.126882	7.36661	1.75021e-13	3.14267e-12	protein_coding
BRIP1	405.284	1.30117	0.176674	7.36481	1.77394e-13	3.18234e-12	protein_coding
ISOC2	712.047	-1.27944	0.173857	-7.35912	1.85121e-13	3.31793e-12	protein_coding
DLG5	3263.36	-1.15848	0.157459	-7.35738	1.87556e-13	3.35849e-12	protein_coding
SLC44A2	7583.06	0.808375	0.109883	7.35669	1.8853e-13	3.37284e-12	protein_coding
ACSL4	331.927	-1.29584	0.176156	-7.35618	1.89248e-13	3.38259e-12	protein_coding
PLCB2	350.902	1.12788	0.153333	7.35573	1.89881e-13	3.39081e-12	protein_coding
PXMP4	578.125	-1.10848	0.150703	-7.35539	1.90375e-13	3.39652e-12	protein_coding
ZNF761	1759.49	0.93512	0.127155	7.35416	1.92136e-13	3.42482e-12	protein_coding
R3HDM1	678.971	-1.02441	0.139341	-7.35184	1.95501e-13	3.48162e-12	protein_coding
FUT11	144.644	1.72971	0.235309	7.35079	1.97036e-13	3.50577e-12	protein_coding
BYSL	833.881	-1.03312	0.140556	-7.35024	1.97849e-13	3.51704e-12	protein_coding
RMND5B	1275.56	-0.907443	0.123491	-7.34828	2.00779e-13	3.56588e-12	protein_coding
ADIRF-AS1	419.219	1.13243	0.154121	7.34769	2.01655e-13	3.57818e-12	lncRNA
CD276	2032.91	0.859337	0.116965	7.34697	2.02743e-13	3.59423e-12	protein_coding
WIPI1	583.858	-1.09223	0.148697	-7.34537	2.05196e-13	3.63442e-12	protein_coding
CAMK2G	794.411	-0.908349	0.123925	-7.32981	2.30473e-13	4.07843e-12	protein_coding
RMC1	233.051	-1.28951	0.176135	-7.32116	2.45837e-13	4.34639e-12	protein_coding
CST6	46.709	3.43423	0.469585	7.31334	2.60585e-13	4.60297e-12	protein_coding
PREX1	1429.47	-0.89599	0.122658	-7.30478	2.77725e-13	4.90129e-12	protein_coding
AJM1	223.531	1.55244	0.212589	7.30256	2.82346e-13	4.97836e-12	protein_coding
HMGCL	204.823	1.54937	0.212174	7.30236	2.82762e-13	4.9812e-12	protein_coding
BCL7A	141.452	-1.55829	0.213402	-7.30212	2.83267e-13	4.98561e-12	protein_coding
TMPRSS4	45.0555	2.93945	0.402601	7.30115	2.8531e-13	5.01705e-12	protein_coding
BAIAP3	87.0654	2.03019	0.278306	7.2948	2.99112e-13	5.25503e-12	protein_coding
PHKG2	706.113	-1.04438	0.143188	-7.29375	3.01438e-13	5.29114e-12	protein_coding
AKAP1	1438.72	-0.843499	0.115656	-7.29318	3.02722e-13	5.3089e-12	protein_coding
EIF4E	222.913	-1.34797	0.184835	-7.29285	3.03456e-13	5.31701e-12	protein_coding
GM2A	18135.9	0.839083	0.115286	7.27825	3.38188e-13	5.92026e-12	protein_coding
DPYSL2	1228.58	0.903334	0.124181	7.27433	3.48157e-13	6.08932e-12	protein_coding
POU2F3	49.9973	2.68093	0.368704	7.27122	3.56253e-13	6.22536e-12	protein_coding
UCK2	860.611	-0.970722	0.133572	-7.26739	3.66489e-13	6.39851e-12	protein_coding
GALNT1	1448.73	-0.854546	0.117628	-7.26485	3.73466e-13	6.50946e-12	protein_coding
MEGF9	430.639	-1.22083	0.168046	-7.26483	3.7351e-13	6.50946e-12	protein_coding
FOSL2	6250.71	0.787559	0.10841	7.26462	3.7408e-13	6.51359e-12	protein_coding
TPM3P9	1062.63	0.939914	0.129413	7.26289	3.78918e-13	6.59197e-12	transcribed_processed_pseudogene
PARP1	5795.06	-0.75565	0.104046	-7.26263	3.79643e-13	6.5987e-12	protein_coding
ENC1	5261.35	-0.87458	0.120511	-7.25726	3.95003e-13	6.85958e-12	protein_coding
KIFC3	284.689	-1.47566	0.203344	-7.25697	3.9585e-13	6.8682e-12	protein_coding
COX5A	2339.72	-1.15452	0.159098	-7.25665	3.96793e-13	6.87844e-12	protein_coding
PPTC7	385.402	-1.19062	0.164212	-7.25054	4.15126e-13	7.18988e-12	protein_coding
CTCF	1942.76	-0.818791	0.11299	-7.24655	4.27519e-13	7.39796e-12	protein_coding
PYCR2	549.385	-1.14591	0.15818	-7.24436	4.34476e-13	7.5117e-12	protein_coding
GRB7	463.243	1.19905	0.165549	7.2429	4.39176e-13	7.58626e-12	protein_coding
DARS1	2912.26	0.825316	0.113955	7.24248	4.40556e-13	7.60339e-12	protein_coding
VCP	6505.68	-0.799665	0.110521	-7.23543	4.64046e-13	8.00173e-12	protein_coding
MFN2	1878.25	-0.806762	0.111555	-7.23198	4.75995e-13	8.20053e-12	protein_coding
MPP1	889.853	-0.928333	0.128395	-7.23028	4.81999e-13	8.29666e-12	protein_coding
ING4	712.204	1.13016	0.156321	7.22973	4.83964e-13	8.32316e-12	protein_coding
FHDC1	1464.34	-0.838002	0.11599	-7.22479	5.01874e-13	8.62359e-12	protein_coding
KIAA0355	974.064	0.936521	0.129653	7.2233	5.07391e-13	8.71072e-12	protein_coding
TAF13	151.221	-1.63359	0.226182	-7.22247	5.1051e-13	8.75659e-12	protein_coding
ODF2	2426.52	-0.810384	0.112222	-7.22129	5.1497e-13	8.81762e-12	protein_coding
RALGDS	334.915	1.22856	0.17013	7.2213	5.14945e-13	8.81762e-12	protein_coding
PHF2	702.823	-1.03366	0.143149	-7.22086	5.16593e-13	8.83767e-12	protein_coding
PPM1G	3018.19	-0.896669	0.124349	-7.21091	5.55772e-13	9.49963e-12	protein_coding
POLR1B	1079.65	-0.97609	0.135378	-7.21013	5.58991e-13	9.5463e-12	protein_coding
PURPL	785.989	1.2292	0.170602	7.20507	5.80131e-13	9.89867e-12	lncRNA
LINC01164	2070.94	0.771315	0.107068	7.20396	5.849e-13	9.97135e-12	lncRNA
PSMD11	2377.86	-0.911441	0.126571	-7.20101	5.97682e-13	1.01804e-11	protein_coding
RACGAP1	2785.25	-0.826035	0.114825	-7.19385	6.299e-13	1.07198e-11	protein_coding
MYCBP	670.063	-1.11621	0.155191	-7.19251	6.36112e-13	1.08161e-11	protein_coding
CSRP2	1479.52	1.0506	0.14609	7.19142	6.41215e-13	1.08934e-11	protein_coding
MAPK9	1537.28	-0.821726	0.114278	-7.19059	6.45111e-13	1.09501e-11	protein_coding
IFRD1	584.76	-0.938966	0.130674	-7.18554	6.69445e-13	1.13533e-11	protein_coding
COL1A1	672.207	1.16113	0.161641	7.18337	6.80133e-13	1.15245e-11	protein_coding
USP43	641.203	0.981404	0.136706	7.17894	7.02525e-13	1.18937e-11	protein_coding
HLA-V	85.3066	1.95706	0.272648	7.17797	7.07566e-13	1.19686e-11	transcribed_unprocessed_pseudogene
SRSF3	5355.17	-0.84572	0.117825	-7.17774	7.08706e-13	1.19776e-11	protein_coding
CREBRF	383.094	1.37746	0.191932	7.17683	7.13478e-13	1.20478e-11	protein_coding
RBFOX2	2827.61	0.907989	0.126549	7.17502	7.22983e-13	1.21978e-11	protein_coding
RBM38	617.841	-1.11196	0.155141	-7.16738	7.64446e-13	1.28862e-11	protein_coding
ZNRF3	615.399	-1.02474	0.142984	-7.16681	7.67654e-13	1.29291e-11	protein_coding
ATP6AP1L	116.623	1.69724	0.23683	7.16647	7.6956e-13	1.29501e-11	protein_coding
ARHGAP17	1315.49	-0.907781	0.126709	-7.16432	7.81732e-13	1.31436e-11	protein_coding
REEP1	814.959	-0.917978	0.128135	-7.16412	7.82862e-13	1.31513e-11	protein_coding
PSMB3	2157.83	-1.13641	0.15864	-7.16344	7.86787e-13	1.32059e-11	protein_coding
AC245297.1	213.46	1.42125	0.19847	7.16105	8.00641e-13	1.34269e-11	transcribed_unprocessed_pseudogene
ACP5	489.167	1.13336	0.158277	7.16061	8.03207e-13	1.34584e-11	protein_coding
UHRF1BP1L	678.349	-1.13887	0.159062	-7.15993	8.07184e-13	1.35134e-11	protein_coding
SESTD1	993.495	-0.912961	0.127522	-7.15924	8.11247e-13	1.35698e-11	protein_coding
KCTD15	156.625	-1.46411	0.204633	-7.1548	8.37932e-13	1.40042e-11	protein_coding
TAF5L	1642.06	-0.802564	0.112211	-7.15227	8.5357e-13	1.42534e-11	protein_coding
ACTL6A	1469.01	-0.902316	0.126196	-7.15013	8.66957e-13	1.44646e-11	protein_coding
GOLPH3L	592.901	1.05142	0.14711	7.14718	8.85781e-13	1.4766e-11	protein_coding
GPD1L	1835.85	-0.829936	0.116133	-7.14645	8.90479e-13	1.48191e-11	protein_coding
RASL10B	139.16	-1.77827	0.248831	-7.14651	8.90109e-13	1.48191e-11	protein_coding
ELOVL2	281.399	-1.22224	0.171051	-7.14547	8.96909e-13	1.49134e-11	protein_coding
AZIN1	1323.68	-0.915432	0.128156	-7.14312	9.12387e-13	1.51579e-11	protein_coding
H2AZ1	2809.43	-0.942716	0.132021	-7.14066	9.28862e-13	1.54185e-11	protein_coding
ELMO1	333.248	-1.10915	0.155445	-7.13534	9.65477e-13	1.60127e-11	protein_coding
PLEC	8478.86	1.32035	0.185062	7.13463	9.70457e-13	1.60816e-11	protein_coding
AVPI1	439.63	1.06494	0.149276	7.13404	9.74639e-13	1.61372e-11	protein_coding
MED22	1586.25	-0.868692	0.121769	-7.13391	9.75567e-13	1.61389e-11	protein_coding
APOL2	501.297	1.04491	0.146494	7.13282	9.83299e-13	1.62531e-11	protein_coding
NID1	1952.34	-0.919153	0.128876	-7.13205	9.88834e-13	1.63308e-11	protein_coding
TMEM92	50.3293	2.78423	0.390705	7.12615	1.03216e-12	1.70319e-11	protein_coding
DSE	301.02	1.15708	0.162391	7.12523	1.03911e-12	1.71321e-11	protein_coding
TMC3	57.8776	-2.51767	0.353411	-7.12392	1.04899e-12	1.72805e-11	protein_coding
DDX1	4970.64	-0.837448	0.117588	-7.1219	1.06447e-12	1.75207e-11	protein_coding
NLRP2	43601.3	-0.742736	0.10433	-7.11909	1.0864e-12	1.78667e-11	protein_coding
NCAPD2	9676.38	-0.71872	0.101027	-7.11412	1.12632e-12	1.85077e-11	protein_coding
HMBS	608.202	-1.18905	0.167214	-7.11095	1.15247e-12	1.89215e-11	protein_coding
EEF1A2	133.197	1.67345	0.235365	7.11004	1.16013e-12	1.90311e-11	protein_coding
RHOXF1P2	81.8225	2.19016	0.308111	7.10834	1.17445e-12	1.92499e-11	unprocessed_pseudogene
DINOL	74.2798	2.30435	0.324437	7.10263	1.22407e-12	2.00465e-11	lncRNA
AC147651.1	83.9399	1.94879	0.274577	7.09745	1.27077e-12	2.07808e-11	lncRNA
NSMCE4A	500.097	-1.02114	0.143875	-7.09742	1.27104e-12	2.07808e-11	protein_coding
IDH1	3546.48	-0.786726	0.110875	-7.09564	1.28755e-12	2.10333e-11	protein_coding
DHX40	1272.36	0.833525	0.117542	7.09131	1.32844e-12	2.1683e-11	protein_coding
RTL8C	953.77	1.19922	0.16919	7.08801	1.36055e-12	2.21887e-11	protein_coding
COPS3	1208.16	-0.937976	0.132348	-7.08719	1.36864e-12	2.2302e-11	protein_coding
PBX3	186.942	-1.41292	0.199386	-7.08634	1.37709e-12	2.24211e-11	protein_coding
SLC25A13	2469.24	-0.801197	0.113108	-7.08345	1.40614e-12	2.2875e-11	protein_coding
SUN2	885.585	-0.952529	0.134502	-7.08188	1.42208e-12	2.3115e-11	protein_coding
CRAMP1	380.753	-1.08575	0.15333	-7.0811	1.4301e-12	2.3226e-11	protein_coding
QRSL1	669.265	-1.04028	0.146927	-7.08026	1.43888e-12	2.33493e-11	protein_coding
ATP6V0B	1317.03	-1.12535	0.158968	-7.0791	1.45093e-12	2.35253e-11	protein_coding
ATP1B3	3374	-0.791813	0.111889	-7.07675	1.47577e-12	2.39083e-11	protein_coding
SRPRA	2063.27	-0.823641	0.116414	-7.07507	1.49373e-12	2.41792e-11	protein_coding
FERMT2	1910.49	-0.831701	0.117583	-7.07333	1.51263e-12	2.44648e-11	protein_coding
PLIN4	227.733	-1.3891	0.196594	-7.06581	1.59677e-12	2.58043e-11	protein_coding
EP400P1	394.205	-1.06371	0.150548	-7.0656	1.59926e-12	2.58233e-11	transcribed_unprocessed_pseudogene
RCN3	45.6869	2.96922	0.4205	7.06116	1.65113e-12	2.66388e-11	protein_coding
FXN	110.283	-1.69708	0.240426	-7.05865	1.68132e-12	2.71035e-11	protein_coding
SH3BGRL3	108.509	1.79613	0.254638	7.05366	1.74277e-12	2.80709e-11	protein_coding
NET1	8554.83	-0.728328	0.103308	-7.05004	1.78868e-12	2.87867e-11	protein_coding
ITGB6	390.91	1.23415	0.175091	7.04863	1.80691e-12	2.90562e-11	protein_coding
CTU2	261.102	-1.3732	0.19487	-7.04677	1.83124e-12	2.94233e-11	protein_coding
SYTL3	31.3241	4.1011	0.582385	7.0419	1.89636e-12	3.04445e-11	protein_coding
HES1	231.536	1.24669	0.177046	7.04164	1.89985e-12	3.04755e-11	protein_coding
NLRP7	2125.36	-0.899339	0.127818	-7.0361	1.97702e-12	3.16874e-11	protein_coding
SLC27A1	135.323	1.54078	0.21903	7.03455	1.999e-12	3.20134e-11	protein_coding
LYAR	227.454	-1.28899	0.183345	-7.03041	2.0593e-12	3.29522e-11	protein_coding
CDC20P1	40.1599	-2.91678	0.414967	-7.02895	2.08094e-12	3.32712e-11	processed_pseudogene
SRA1	763.467	-1.02051	0.1452	-7.02831	2.09055e-12	3.33975e-11	protein_coding
CACNB3	205.273	1.28915	0.183542	7.02376	2.15972e-12	3.44182e-11	protein_coding
MAGEA3	482.819	-0.987018	0.140523	-7.02391	2.15748e-12	3.44182e-11	protein_coding
WBP1L	1299.53	0.815795	0.116147	7.02383	2.15872e-12	3.44182e-11	protein_coding
ROGDI	160.651	-1.5097	0.21505	-7.02021	2.21537e-12	3.52763e-11	protein_coding
SLC9A3-AS1	391.643	1.18978	0.169489	7.01982	2.22162e-12	3.5347e-11	lncRNA
VPS36	838.676	-0.895865	0.127638	-7.01877	2.23824e-12	3.55826e-11	protein_coding
CCDC125	626.527	-0.924071	0.131734	-7.01469	2.30467e-12	3.66089e-11	protein_coding
DEGS2	32.1035	4.29222	0.612167	7.01152	2.35745e-12	3.74169e-11	protein_coding
FASN	10142.9	-1.1576	0.16511	-7.01109	2.36466e-12	3.75008e-11	protein_coding
MYO5A	811.882	1.17491	0.16768	7.00686	2.43727e-12	3.86211e-11	protein_coding
CLK4	980.19	0.868059	0.123911	7.0055	2.46101e-12	3.89657e-11	protein_coding
PREB	1138.8	-0.958872	0.136889	-7.00472	2.47476e-12	3.91517e-11	protein_coding
ARPC5	3295.69	-0.821891	0.117517	-6.99383	2.6748e-12	4.22822e-11	protein_coding
CS	3238.64	-0.813405	0.116359	-6.99049	2.73919e-12	4.3265e-11	protein_coding
DENND4B	924.358	-0.851669	0.121838	-6.99016	2.74566e-12	4.33323e-11	protein_coding
AL354761.1	93.433	1.83976	0.263358	6.98579	2.83261e-12	4.46685e-11	protein_coding
IGBP1	1218.96	0.908132	0.130013	6.98491	2.85036e-12	4.49121e-11	protein_coding
RIMKLB	1686.56	-1.02574	0.146966	-6.97945	2.96331e-12	4.66347e-11	protein_coding
SLC25A29	290.097	1.25268	0.179482	6.9794	2.96445e-12	4.66347e-11	protein_coding
SCARA3	2754.01	-0.846767	0.121337	-6.97866	2.98003e-12	4.6842e-11	protein_coding
SPATA18	642.035	0.963209	0.13804	6.97776	2.99932e-12	4.71074e-11	protein_coding
COL27A1	4379.13	1.05562	0.151314	6.97636	3.02936e-12	4.75411e-11	protein_coding
SNHG3	623.666	-0.960808	0.137854	-6.96974	3.17532e-12	4.97916e-11	lncRNA
PITPNM1	625.078	-1.15402	0.165585	-6.96932	3.1847e-12	4.98988e-11	protein_coding
MXD1	784.117	0.959593	0.137749	6.96624	3.25514e-12	5.09616e-11	protein_coding
KRT9	51.3489	-2.51114	0.360634	-6.96312	3.32815e-12	5.2063e-11	protein_coding
ASAP3	748.724	-0.91146	0.130958	-6.95996	3.40365e-12	5.32015e-11	protein_coding
ZNF69	332.293	1.3056	0.187614	6.95896	3.42784e-12	5.35368e-11	protein_coding
SPARC	4307.55	0.771141	0.110826	6.95814	3.44796e-12	5.3808e-11	protein_coding
KIF3C	582.618	0.946945	0.136136	6.95589	3.50334e-12	5.46286e-11	protein_coding
SNRPG	663.22	-1.06761	0.153524	-6.95403	3.54998e-12	5.53117e-11	protein_coding
ARHGEF18	886.747	1.06072	0.152557	6.95294	3.57742e-12	5.5695e-11	protein_coding
TSEN2	178.277	-1.4032	0.201887	-6.95042	3.6419e-12	5.66537e-11	protein_coding
CORO2A	4779.6	0.701845	0.100984	6.95004	3.65176e-12	5.6762e-11	protein_coding
ANTKMT	90.9969	-1.84106	0.264946	-6.94881	3.68387e-12	5.72156e-11	protein_coding
SUB1	1799.77	-0.849119	0.122228	-6.94702	3.7307e-12	5.78969e-11	protein_coding
AFF1	512.312	1.27124	0.183003	6.94653	3.74379e-12	5.80539e-11	protein_coding
BUB1B	1569.66	-0.884311	0.12732	-6.94559	3.76871e-12	5.83941e-11	protein_coding
POLE2	242.436	-1.26232	0.181806	-6.94325	3.83181e-12	5.93248e-11	protein_coding
AFG3L1P	446.388	-1.08513	0.156341	-6.94077	3.89962e-12	6.03269e-11	transcribed_unitary_pseudogene
RAB35	863.118	-0.897868	0.129371	-6.94028	3.9132e-12	6.04891e-11	protein_coding
AKAP9	2217.08	0.997314	0.143705	6.93999	3.92128e-12	6.05661e-11	protein_coding
SLC11A1	37.1018	3.20906	0.46245	6.93926	3.94164e-12	6.08326e-11	protein_coding
RGL1	1551.65	0.853622	0.123039	6.93782	3.98206e-12	6.14079e-11	protein_coding
PIAS1	702.359	1.03939	0.149846	6.93641	4.02182e-12	6.19721e-11	protein_coding
EXOC2	639.06	-0.912719	0.131609	-6.93505	4.06064e-12	6.25211e-11	protein_coding
CCBE1	843.424	-0.886306	0.127814	-6.93434	4.08109e-12	6.27865e-11	protein_coding
CCNY	1748.23	0.754231	0.108848	6.92921	4.23207e-12	6.50581e-11	protein_coding
FAM135A	234.703	-1.46845	0.211976	-6.92744	4.28538e-12	6.58258e-11	protein_coding
FAM160A1	435.777	1.25314	0.180938	6.9258	4.33527e-12	6.654e-11	protein_coding
POLR3G	78.5916	-1.93556	0.279509	-6.92483	4.36484e-12	6.69413e-11	protein_coding
KIF4A	1458.43	-0.812211	0.11736	-6.92067	4.49523e-12	6.88869e-11	protein_coding
MRPS12	728.502	-1.09371	0.15817	-6.91476	4.68654e-12	7.17625e-11	protein_coding
NPLOC4	1462.75	-0.783839	0.113382	-6.91326	4.73656e-12	7.24716e-11	protein_coding
SNAPC5	195.899	-1.40684	0.203533	-6.91211	4.77507e-12	7.30037e-11	protein_coding
TIMM23	1121.76	-1.00125	0.14494	-6.90801	4.91489e-12	7.50826e-11	protein_coding
IMP4	732.303	-0.923843	0.133739	-6.90783	4.92134e-12	7.51224e-11	protein_coding
TCHP	348.551	-1.29287	0.187266	-6.90389	5.05981e-12	7.71759e-11	protein_coding
IRAK1	1444.01	-0.911514	0.132067	-6.90193	5.13021e-12	7.81887e-11	protein_coding
BIRC5	1142.58	-0.951191	0.137839	-6.90073	5.1735e-12	7.8787e-11	protein_coding
PARP10	352.534	1.28747	0.186587	6.90007	5.19754e-12	7.90917e-11	protein_coding
TFCP2L1	1174.33	-0.988236	0.143262	-6.89812	5.26956e-12	8.01251e-11	protein_coding
PSMB6	1876.23	-1.05689	0.153268	-6.89566	5.36169e-12	8.14627e-11	protein_coding
CDCA2	633.191	-0.953873	0.138379	-6.89319	5.45545e-12	8.28229e-11	protein_coding
TBX2	184.817	-1.408	0.20434	-6.89049	5.55988e-12	8.43428e-11	protein_coding
TAF15	1727.52	-0.838727	0.12173	-6.89006	5.57672e-12	8.45328e-11	protein_coding
MRPL19	783.549	-0.987054	0.143294	-6.88829	5.64666e-12	8.55265e-11	protein_coding
CDCA3	1254.46	-0.935864	0.135925	-6.88514	5.77319e-12	8.73754e-11	protein_coding
TNNI2	30.0754	3.89115	0.56522	6.88431	5.807e-12	8.78191e-11	protein_coding
FHL2	2766.05	0.95753	0.139091	6.88418	5.81197e-12	8.78263e-11	protein_coding
DCUN1D5	241.053	-1.21557	0.176618	-6.88251	5.88079e-12	8.87977e-11	protein_coding
ORAI2	88.0621	1.79401	0.260714	6.88113	5.93803e-12	8.95928e-11	protein_coding
SCO1	946.104	-0.92029	0.133754	-6.88049	5.9646e-12	8.99243e-11	protein_coding
SRSF7	3952.63	-0.813707	0.118294	-6.87871	6.03949e-12	9.09832e-11	protein_coding
CYP8B1	279.335	1.51378	0.22024	6.87333	6.27211e-12	9.43913e-11	protein_coding
POLR2L	731.403	-1.15356	0.167833	-6.87325	6.27537e-12	9.43913e-11	protein_coding
BAMBI	193.825	1.37147	0.199906	6.86057	6.85843e-12	1.03065e-10	protein_coding
FOXI3	598.819	-0.963918	0.140503	-6.86049	6.86255e-12	1.03065e-10	protein_coding
AL117329.1	123.794	1.69748	0.247691	6.85324	7.2198e-12	1.08347e-10	lncRNA
TNFAIP2	1411.59	0.849497	0.12405	6.84802	7.48808e-12	1.12287e-10	protein_coding
ZDHHC23	555.601	-1.07933	0.15765	-6.84639	7.57347e-12	1.1348e-10	protein_coding
AARS1	3710.2	-0.715093	0.104513	-6.84214	7.80164e-12	1.16809e-10	protein_coding
PRELID1	1255.05	-0.967821	0.141454	-6.84194	7.8129e-12	1.16889e-10	protein_coding
CDC25B	417.637	-1.05102	0.153629	-6.84129	7.84829e-12	1.17328e-10	protein_coding
HAGH	424.993	-1.24438	0.181908	-6.84072	7.87963e-12	1.17707e-10	protein_coding
ERBB2	2279.97	-0.927152	0.135551	-6.8399	7.9251e-12	1.18296e-10	protein_coding
ZAP70	33.837	3.30064	0.482636	6.83877	7.98734e-12	1.19134e-10	protein_coding
DENND3	238.338	1.21548	0.177738	6.8386	7.99701e-12	1.19137e-10	protein_coding
PKM	18929.1	0.790999	0.115668	6.83855	7.99973e-12	1.19137e-10	protein_coding
ATP6V0D1	780.862	-1.04633	0.153035	-6.83719	8.07588e-12	1.20179e-10	protein_coding
AKR1B1	15518.1	-0.955402	0.139791	-6.83452	8.22799e-12	1.2235e-10	protein_coding
CKAP2L	471.044	-1.1227	0.164352	-6.83105	8.4295e-12	1.25251e-10	protein_coding
CDK2AP1	530.678	-1.08261	0.158512	-6.82983	8.50124e-12	1.26221e-10	protein_coding
SCYL2	1049.48	-1.08064	0.158286	-6.82713	8.66276e-12	1.28522e-10	protein_coding
CCDC82	361.344	1.09213	0.160063	6.82309	8.91025e-12	1.31983e-10	protein_coding
PSME2	1860.35	-1.04438	0.153068	-6.82299	8.91634e-12	1.31983e-10	protein_coding
ZNRF2P2	85.7571	2.17181	0.318301	6.82313	8.90793e-12	1.31983e-10	transcribed_processed_pseudogene
ITGAM	38.2549	3.41247	0.500161	6.82273	8.93253e-12	1.32123e-10	protein_coding
MARVELD2	931.973	-0.868772	0.127342	-6.82235	8.956e-12	1.3237e-10	protein_coding
IL6ST	3641.58	1.33407	0.195568	6.82152	9.00815e-12	1.3304e-10	protein_coding
DTYMK	1052.16	-0.986548	0.144656	-6.81995	9.10715e-12	1.34401e-10	protein_coding
ABCB8	784.149	-0.963835	0.141341	-6.81924	9.15219e-12	1.34964e-10	protein_coding
PTPRN	31.9134	8.38291	1.23103	6.80967	9.78244e-12	1.44149e-10	protein_coding
CELSR1	1317.43	1.07236	0.157544	6.80673	9.98428e-12	1.47013e-10	protein_coding
C1orf198	2470.5	-0.771099	0.1133	-6.8058	1.00486e-11	1.47848e-10	protein_coding
TMEM40	227.652	1.41815	0.208409	6.80464	1.013e-11	1.48934e-10	protein_coding
RSPH3	168.009	1.37432	0.202174	6.79769	1.06307e-11	1.56177e-10	protein_coding
RRAS	79.2825	2.31673	0.340932	6.7953	1.08084e-11	1.58669e-10	protein_coding
PSMC6	1472.37	-0.804016	0.118364	-6.79275	1.10018e-11	1.61387e-10	protein_coding
FOXM1	1948.18	-0.830684	0.122396	-6.78687	1.14591e-11	1.67969e-10	protein_coding
EGFL7	267.083	1.48598	0.218976	6.78607	1.15231e-11	1.68781e-10	protein_coding
CALML3-AS1	354.231	-1.07869	0.159013	-6.78366	1.17173e-11	1.71497e-10	lncRNA
MYH9	28457.6	0.808769	0.119239	6.78274	1.17919e-11	1.7246e-10	protein_coding
CMTM8	137.241	-1.45978	0.215224	-6.78262	1.18013e-11	1.72469e-10	protein_coding
NAT9	411.446	-1.11317	0.164135	-6.78204	1.18489e-11	1.73034e-10	protein_coding
PACC1	108.103	-1.63732	0.241519	-6.77925	1.20798e-11	1.76275e-10	protein_coding
MYCN	4068.74	-0.829467	0.122374	-6.77811	1.21761e-11	1.77547e-10	protein_coding
AC041005.1	63.8623	2.20316	0.325278	6.77317	1.25988e-11	1.83575e-10	lncRNA
DPAGT1	713.187	-0.910389	0.134444	-6.77152	1.27438e-11	1.85548e-10	protein_coding
CEP162	365.02	1.09909	0.162323	6.77099	1.27908e-11	1.86095e-10	protein_coding
PTPA	2943.39	-0.88614	0.130925	-6.76828	1.30322e-11	1.89465e-10	protein_coding
NOL11	1531.94	-0.787345	0.116337	-6.7678	1.30753e-11	1.89951e-10	protein_coding
RIMKLA	123.432	1.53642	0.227026	6.76759	1.30947e-11	1.90092e-10	protein_coding
RALBP1	794.549	0.834502	0.12334	6.76588	1.32502e-11	1.92206e-10	protein_coding
EZR	19840.4	0.699688	0.103439	6.76424	1.34012e-11	1.94253e-10	protein_coding
EVPL	334.433	1.41259	0.208891	6.76235	1.35769e-11	1.96653e-10	protein_coding
UBE3B	1325.74	0.813312	0.120332	6.75888	1.39058e-11	2.01269e-10	protein_coding
CCDC33	40.7176	2.77382	0.41053	6.75668	1.41189e-11	2.04202e-10	protein_coding
AP1B1	2087.19	-0.934421	0.138337	-6.75466	1.43172e-11	2.06917e-10	protein_coding
BRIX1	1047.77	-0.883672	0.130989	-6.74613	1.51843e-11	2.19286e-10	protein_coding
ZNF319	139.765	-1.48034	0.219643	-6.73976	1.58646e-11	2.28941e-10	protein_coding
PBK	510.465	-0.975057	0.14468	-6.73941	1.59035e-11	2.29334e-10	protein_coding
GLTP	435.056	-0.951908	0.141305	-6.73653	1.62211e-11	2.33742e-10	protein_coding
GK5	337.309	-1.20103	0.178442	-6.73065	1.6891e-11	2.43169e-10	protein_coding
NFYB	890.369	-0.864972	0.128514	-6.73057	1.69002e-11	2.43169e-10	protein_coding
S100P	2210.39	1.29175	0.19195	6.72963	1.70101e-11	2.4457e-10	protein_coding
H2AZ2	2060.56	-0.854918	0.127056	-6.72867	1.71218e-11	2.45996e-10	protein_coding
CAPG	808.679	1.03474	0.153834	6.7263	1.74028e-11	2.49849e-10	protein_coding
ZYG11A	208.745	-1.26369	0.187907	-6.72511	1.75464e-11	2.51726e-10	protein_coding
ENDOD1	872.736	-0.826715	0.122954	-6.7238	1.77047e-11	2.5381e-10	protein_coding
SYNE1	139.478	1.54634	0.230044	6.72195	1.79313e-11	2.5687e-10	protein_coding
POP5	544.362	-1.13311	0.168595	-6.72091	1.80597e-11	2.58491e-10	protein_coding
WIPF1	914.748	-0.814019	0.121119	-6.72082	1.80709e-11	2.58491e-10	protein_coding
STARD9	92.7009	1.73046	0.257529	6.71948	1.82372e-11	2.6068e-10	protein_coding
ARHGDIA	1095.22	-1.13536	0.169041	-6.71644	1.86213e-11	2.65976e-10	protein_coding
MIR29B2CHG	147.221	1.61566	0.240666	6.71327	1.90313e-11	2.71448e-10	lncRNA
ZNF813	1033.75	0.962276	0.14334	6.71326	1.90322e-11	2.71448e-10	protein_coding
FZD10	118.566	-1.6001	0.238487	-6.7094	1.95431e-11	2.78532e-10	protein_coding
HSD17B10	1405.78	-1.0282	0.153391	-6.70309	2.04062e-11	2.90622e-10	protein_coding
HSP90AA1	40402.5	-0.710512	0.106039	-6.70047	2.07745e-11	2.95437e-10	protein_coding
NAPA	351.586	-1.02249	0.152599	-6.70049	2.0772e-11	2.95437e-10	protein_coding
CCT2	5592.98	-0.780551	0.116625	-6.69284	2.18885e-11	3.11052e-10	protein_coding
GPSM2	910.255	-0.877543	0.131146	-6.69135	2.2112e-11	3.14e-10	protein_coding
SOCS3	568.811	1.00328	0.149951	6.69068	2.22143e-11	3.15224e-10	protein_coding
BNIP3P1	54.4457	2.43291	0.363722	6.68892	2.24823e-11	3.18796e-10	transcribed_processed_pseudogene
ASAH1	1096.07	-0.891684	0.133362	-6.6862	2.29035e-11	3.24533e-10	protein_coding
B4GALT2	697.878	-1.05376	0.157631	-6.68501	2.30908e-11	3.26949e-10	protein_coding
FAM86C1	84.8809	-1.89054	0.282821	-6.68457	2.31608e-11	3.27704e-10	protein_coding
RTCB	2302.46	-0.810763	0.121322	-6.68275	2.34503e-11	3.3156e-10	protein_coding
EEF1AKMT4	119.531	-1.65629	0.247977	-6.67922	2.40215e-11	3.39146e-10	protein_coding
TRNT1	405.082	-1.04515	0.156477	-6.67924	2.40191e-11	3.39146e-10	protein_coding
SCN5A	44.2306	2.65307	0.397298	6.67778	2.42597e-11	3.42261e-10	protein_coding
PCSK9	48.758	2.43483	0.364867	6.67319	2.50297e-11	3.5287e-10	protein_coding
DNAJA3	1196.7	-0.801321	0.120093	-6.67251	2.51461e-11	3.54255e-10	protein_coding
LGR4	2424.85	-0.898501	0.134697	-6.67052	2.54894e-11	3.58834e-10	protein_coding
NFKBIA	1521.06	0.903257	0.135491	6.66656	2.61875e-11	3.68395e-10	protein_coding
LPIN2	906.54	0.892057	0.133829	6.66565	2.63497e-11	3.70411e-10	protein_coding
MTURN	401.37	0.992119	0.148909	6.66259	2.69037e-11	3.77928e-10	protein_coding
MMACHC	320.646	-1.05767	0.158766	-6.66181	2.70471e-11	3.79669e-10	protein_coding
NR3C1	158.033	1.4317	0.214945	6.66076	2.72419e-11	3.82129e-10	protein_coding
PTPRU	4087.88	0.808238	0.121406	6.65732	2.78857e-11	3.9088e-10	protein_coding
HSPA9	13262.5	-0.718275	0.10812	-6.6433	3.06728e-11	4.29638e-10	protein_coding
MRPL4	481.916	-1.17254	0.17657	-6.64066	3.12281e-11	4.37104e-10	protein_coding
PAX6	116.658	-1.69766	0.255863	-6.63504	3.24421e-11	4.53772e-10	protein_coding
FOXO3	1147.38	0.900248	0.13569	6.63459	3.25408e-11	4.54827e-10	protein_coding
PRELID3B	1231.87	-0.924832	0.139441	-6.63242	3.30225e-11	4.6123e-10	protein_coding
ADGRF4	54.6804	2.37357	0.357886	6.6322	3.30709e-11	4.61577e-10	protein_coding
ATIC	564.213	-0.976673	0.14727	-6.63187	3.31466e-11	4.62303e-10	protein_coding
NSUN5	564.201	-1.0142	0.153049	-6.62663	3.43448e-11	4.78672e-10	protein_coding
NFKBIL1	250.409	1.29404	0.195522	6.6184	3.63095e-11	5.05695e-10	protein_coding
STAT2	1835.96	0.785818	0.118809	6.61411	3.73803e-11	5.20237e-10	protein_coding
LINC01356	1833.84	0.87138	0.131754	6.61371	3.74811e-11	5.2127e-10	lncRNA
WASF2	3242.78	0.705598	0.106733	6.61085	3.82111e-11	5.31045e-10	protein_coding
TFEB	1077.22	-0.920772	0.139309	-6.60957	3.85429e-11	5.35276e-10	protein_coding
ATP5MC3	3080.93	-0.943347	0.142746	-6.6086	3.87981e-11	5.38437e-10	protein_coding
AL353138.1	90.4319	1.7917	0.271254	6.60524	3.96867e-11	5.50378e-10	lncRNA
AC148477.10	29.2064	5.36269	0.812236	6.60238	4.04612e-11	5.60721e-10	lncRNA
KIF2A	1049.23	-0.838092	0.126957	-6.60136	4.074e-11	5.64186e-10	protein_coding
ADRM1	908.921	-1.19389	0.180872	-6.60074	4.09097e-11	5.66134e-10	protein_coding
ZNF226	219.485	1.171	0.177588	6.5939	4.2841e-11	5.92442e-10	protein_coding
WDR46	1178.08	-0.899496	0.13645	-6.59215	4.33509e-11	5.99069e-10	protein_coding
NDUFAF5	104.264	-1.58912	0.241361	-6.58398	4.58022e-11	6.32498e-10	protein_coding
OBSCN	1239.94	1.13945	0.173131	6.5814	4.66038e-11	6.43113e-10	protein_coding
LILRB3	58.167	2.59612	0.394471	6.58127	4.66456e-11	6.43236e-10	protein_coding
TCTN2	375.599	0.97401	0.148013	6.58058	4.68628e-11	6.45775e-10	protein_coding
UBIAD1	285.549	-1.05728	0.160709	-6.57886	4.74081e-11	6.52829e-10	protein_coding
MRPL3	1377.24	-0.783248	0.119114	-6.57563	4.8447e-11	6.66667e-10	protein_coding
PSMC5	2149.03	-0.916264	0.139356	-6.575	4.86521e-11	6.69018e-10	protein_coding
ZNF84	785.862	0.916408	0.139586	6.56517	5.19742e-11	7.14197e-10	protein_coding
CPAMD8	114.747	1.53369	0.233688	6.56299	5.27407e-11	7.24221e-10	protein_coding
ZNF441	229.593	1.30307	0.198582	6.56189	5.31286e-11	7.29036e-10	protein_coding
WSB2	1329.81	-0.800291	0.122101	-6.55435	5.58836e-11	7.66303e-10	protein_coding
KSR1	3278.21	0.739621	0.112906	6.55074	5.72524e-11	7.84522e-10	protein_coding
LRR1	221.209	-1.42101	0.216943	-6.55016	5.74753e-11	7.87025e-10	protein_coding
DYNC1LI1	603.981	-0.884227	0.135014	-6.54916	5.78597e-11	7.91735e-10	protein_coding
PDCD11	2100.94	-0.726863	0.111006	-6.54798	5.83215e-11	7.97496e-10	protein_coding
SLC6A6	3016.69	0.768968	0.117464	6.54644	5.89249e-11	8.05184e-10	protein_coding
IL1R1	61.4005	2.2897	0.349802	6.5457	5.92171e-11	8.08611e-10	protein_coding
FAM238C	34.2163	3.23645	0.494573	6.54392	5.99261e-11	8.17722e-10	transcribed_unprocessed_pseudogene
IDI1	741.848	-0.895975	0.136993	-6.5403	6.13975e-11	8.37215e-10	protein_coding
GAS2L1	363.176	-1.21332	0.185524	-6.53999	6.15246e-11	8.38364e-10	protein_coding
MOSPD1	285.631	1.06994	0.163621	6.53913	6.18792e-11	8.42609e-10	protein_coding
BNIPL	42.72	2.55604	0.390919	6.53855	6.21173e-11	8.45261e-10	protein_coding
AMIGO1	76.5983	-2.08018	0.318196	-6.5374	6.25985e-11	8.51217e-10	protein_coding
LINC02660	29.9788	3.74305	0.572607	6.53685	6.2827e-11	8.53731e-10	lncRNA
FAM234B	187.244	1.23564	0.189107	6.53409	6.39976e-11	8.69035e-10	protein_coding
PRPF19	3064.59	-0.767302	0.117439	-6.5336	6.42058e-11	8.71257e-10	protein_coding
KIAA0895L	553.69	1.0015	0.153387	6.52923	6.61076e-11	8.96441e-10	protein_coding
SP100	284.448	1.15	0.176154	6.52841	6.64736e-11	9.00779e-10	protein_coding
UBE2T	1228.18	-0.936525	0.143469	-6.52772	6.67767e-11	9.0426e-10	protein_coding
CD7	28.1685	3.93029	0.602183	6.52674	6.72147e-11	9.09561e-10	protein_coding
MRPL36	303.329	-1.19604	0.183296	-6.52518	6.79181e-11	9.1781e-10	protein_coding
PREP	1350.95	-0.769953	0.117996	-6.52525	6.78881e-11	9.1781e-10	protein_coding
CRLF3	280.293	-1.09763	0.168264	-6.52329	6.87821e-11	9.28843e-10	protein_coding
ABHD11	863.808	-1.00404	0.153933	-6.52258	6.91092e-11	9.32617e-10	protein_coding
UBTF	1916.4	-0.80247	0.123071	-6.52037	7.01362e-11	9.45824e-10	protein_coding
DDX56	1435.93	-0.841629	0.12909	-6.51972	7.04367e-11	9.4922e-10	protein_coding
FBXO30	503.428	-1.17743	0.180665	-6.51717	7.16464e-11	9.64858e-10	protein_coding
KAT14	4048.28	0.710542	0.109031	6.51688	7.1784e-11	9.66046e-10	protein_coding
CUL7	393.383	1.00394	0.154056	6.51672	7.1863e-11	9.66443e-10	protein_coding
PTGR1	559.969	0.955353	0.146653	6.51439	7.29841e-11	9.80846e-10	protein_coding
SOAT1	2500.63	-0.8619	0.132464	-6.50665	7.68438e-11	1.03201e-09	protein_coding
MRPL24	900.103	-1.0592	0.162846	-6.50428	7.8065e-11	1.04769e-09	protein_coding
PLEKHA5	392.484	0.98402	0.151431	6.49816	8.13078e-11	1.09046e-09	protein_coding
GMPS	1413.19	-0.769401	0.118426	-6.49687	8.20078e-11	1.09909e-09	protein_coding
ZNF528-AS1	223.331	1.20488	0.185459	6.49677	8.20632e-11	1.09909e-09	lncRNA
FLNB	32848.7	0.909367	0.139984	6.49621	8.23684e-11	1.10242e-09	protein_coding
CD40	74.4349	1.87883	0.289271	6.49504	8.30092e-11	1.11023e-09	protein_coding
TMEM80	375.745	0.971109	0.149673	6.48821	8.68643e-11	1.161e-09	protein_coding
KAT8	703.13	-0.919392	0.141707	-6.48799	8.69895e-11	1.16188e-09	protein_coding
TRAPPC4	507.474	-1.13251	0.174591	-6.48669	8.77451e-11	1.17117e-09	protein_coding
UBL4A	837.878	-0.919873	0.141847	-6.48494	8.87654e-11	1.18398e-09	protein_coding
SLCO4A1	1007.19	-0.858668	0.132428	-6.48402	8.93108e-11	1.19044e-09	protein_coding
GRK6	1191.43	-0.930501	0.143544	-6.48233	9.03159e-11	1.20302e-09	protein_coding
TMEM125	79.7164	1.97536	0.304752	6.48187	9.05935e-11	1.2059e-09	protein_coding
ADAM15	3474.1	0.886938	0.136859	6.48065	9.13307e-11	1.21489e-09	protein_coding
SF1	4138.71	-0.709287	0.109451	-6.48043	9.14636e-11	1.21583e-09	protein_coding
ADSS2	1042.44	-0.841984	0.130008	-6.47643	9.39202e-11	1.24763e-09	protein_coding
NUP88	1376.15	-0.817479	0.126244	-6.47539	9.45669e-11	1.25537e-09	protein_coding
CLEC11A	826.187	1.14772	0.177251	6.4751	9.47495e-11	1.25694e-09	protein_coding
RCC1	2368.16	-0.749005	0.115692	-6.47413	9.53627e-11	1.26422e-09	protein_coding
DFFA	429.302	-0.90764	0.140207	-6.47356	9.57209e-11	1.26811e-09	protein_coding
ANKRD40	767.686	-0.860539	0.132954	-6.47248	9.64084e-11	1.27635e-09	protein_coding
PASK	663.638	-0.863781	0.133504	-6.47006	9.79669e-11	1.29611e-09	protein_coding
SLC52A2	418.469	-1.13539	0.175658	-6.46367	1.02193e-10	1.3511e-09	protein_coding
KLF15	71.8454	-1.85093	0.286375	-6.46331	1.02438e-10	1.35343e-09	protein_coding
ZNF786	344.432	-1.06897	0.165409	-6.46261	1.02909e-10	1.35873e-09	protein_coding
ACTR2	4119.07	-0.751392	0.116288	-6.46145	1.03702e-10	1.36828e-09	protein_coding
TRABD2A	1212.64	-0.76036	0.11768	-6.46124	1.03852e-10	1.36933e-09	protein_coding
ANKRD52	1267.33	-0.92263	0.142805	-6.46075	1.04187e-10	1.37283e-09	protein_coding
RMDN3	624.868	-0.893656	0.138324	-6.46061	1.04284e-10	1.37318e-09	protein_coding
SGO2	389.917	-0.975297	0.151101	-6.4546	1.08505e-10	1.4278e-09	protein_coding
TRERF1	770.933	-1.00938	0.156393	-6.45415	1.08828e-10	1.43108e-09	protein_coding
HTRA4	5381.69	-0.687477	0.106546	-6.45237	1.10112e-10	1.447e-09	protein_coding
MTMR12	1138.13	-0.832215	0.12913	-6.4448	1.15756e-10	1.52014e-09	protein_coding
TOP1	2856.19	-0.800792	0.124261	-6.44442	1.16041e-10	1.52287e-09	protein_coding
TNFRSF10B	5137.23	0.677585	0.105165	6.44308	1.17071e-10	1.53536e-09	protein_coding
TSPEAR	85.9431	1.79174	0.278101	6.44274	1.17336e-10	1.53779e-09	protein_coding
TFDP1	1589.38	-0.731171	0.113536	-6.43998	1.19492e-10	1.565e-09	protein_coding
TP53I3	299.726	1.14998	0.178593	6.43912	1.20172e-10	1.57285e-09	protein_coding
NUP155	5101.5	-0.802191	0.12463	-6.43658	1.22195e-10	1.59826e-09	protein_coding
PCDHB11	156.938	1.29168	0.2008	6.43268	1.25377e-10	1.63878e-09	protein_coding
IWS1	1816.55	-0.835225	0.129853	-6.43209	1.25861e-10	1.64401e-09	protein_coding
SPDL1	1127.41	-0.824585	0.128226	-6.43071	1.27012e-10	1.65794e-09	protein_coding
LINC01011	57.2012	2.08531	0.324417	6.42789	1.29391e-10	1.68787e-09	lncRNA
C8orf31	157.113	-1.33714	0.208053	-6.42694	1.30197e-10	1.69701e-09	lncRNA
GLRX	58.0247	2.20783	0.343532	6.42686	1.30266e-10	1.69701e-09	protein_coding
TUBB4B	8860.45	-0.949942	0.147863	-6.42448	1.32319e-10	1.72261e-09	protein_coding
ENPP5	134.838	1.44056	0.224254	6.4238	1.3291e-10	1.72916e-09	protein_coding
ENTPD1	180.573	-1.29498	0.201631	-6.42255	1.34011e-10	1.74232e-09	protein_coding
ARHGAP19	480.277	-0.899476	0.140192	-6.41602	1.3988e-10	1.81677e-09	protein_coding
MYO15B	28.4334	3.42948	0.534521	6.41598	1.39923e-10	1.81677e-09	protein_coding
HNRNPL	4065.67	-0.758524	0.118299	-6.41191	1.4371e-10	1.8647e-09	protein_coding
ESYT1	3492.91	0.682571	0.106456	6.41178	1.43829e-10	1.86501e-09	protein_coding
FAM153CP	138.228	1.36382	0.212744	6.41061	1.44939e-10	1.87815e-09	lncRNA
UBE2H	4746.93	0.66171	0.103237	6.40964	1.45863e-10	1.88887e-09	protein_coding
CDIP1	30.0924	-3.27654	0.511236	-6.40904	1.46434e-10	1.89502e-09	protein_coding
PPP6R2	803.801	-0.886863	0.138397	-6.40811	1.47335e-10	1.90541e-09	protein_coding
TXNRD1	7263.92	-0.716289	0.11178	-6.408	1.4744e-10	1.90551e-09	protein_coding
DSC2	1141.76	0.834804	0.130279	6.40779	1.4764e-10	1.90602e-09	protein_coding
MEAF6	574.789	-0.918915	0.143407	-6.40776	1.47674e-10	1.90602e-09	protein_coding
TLE5	1311.18	-0.859936	0.134243	-6.40583	1.4955e-10	1.92896e-09	protein_coding
MSTO1	243.681	-1.14447	0.178757	-6.40238	1.52978e-10	1.97188e-09	protein_coding
TSPEAR-AS1	106.356	1.51845	0.237216	6.40112	1.5424e-10	1.98683e-09	lncRNA
TTC17	1556.32	0.779944	0.12186	6.40035	1.55026e-10	1.99564e-09	protein_coding
PEX1	544.791	-0.951928	0.148842	-6.39556	1.59962e-10	2.05783e-09	protein_coding
LINC02693	137.914	-1.36919	0.214103	-6.39501	1.60535e-10	2.06384e-09	lncRNA
ODF2L	403.915	0.924842	0.144664	6.39305	1.62609e-10	2.08914e-09	protein_coding
TJP1	1762.33	-1.01924	0.159434	-6.39283	1.62841e-10	2.09073e-09	protein_coding
PSMA5	2711.09	-0.919238	0.143816	-6.39177	1.63981e-10	2.10399e-09	protein_coding
MAPKAPK3	501.589	-1.00264	0.157049	-6.38427	1.72219e-10	2.20825e-09	protein_coding
DEPDC1	416.791	-1.23386	0.19329	-6.38345	1.73141e-10	2.21861e-09	protein_coding
PRCD	35.6511	2.85061	0.446598	6.38295	1.73714e-10	2.2245e-09	protein_coding
STRBP	1308.68	-0.814621	0.127664	-6.38096	1.75985e-10	2.2521e-09	protein_coding
APOL4	306.416	1.05361	0.165148	6.3798	1.77318e-10	2.2662e-09	protein_coding
TRABD	433.303	-1.05845	0.165905	-6.37985	1.77263e-10	2.2662e-09	protein_coding
WDR43	2097.36	-0.745785	0.116962	-6.3763	1.81421e-10	2.31712e-09	protein_coding
CENPF	6974.36	-1.01665	0.159488	-6.37446	1.83614e-10	2.34359e-09	protein_coding
MCMBP	1431.01	-0.834164	0.130878	-6.37361	1.84633e-10	2.35507e-09	protein_coding
TMEM184B	1078.78	-0.89682	0.140844	-6.36748	1.92158e-10	2.44945e-09	protein_coding
FAM53C	1630.19	0.719954	0.113098	6.36574	1.94352e-10	2.47581e-09	protein_coding
FAM98B	752.685	-0.832277	0.130813	-6.36234	1.98697e-10	2.52786e-09	protein_coding
TMEM201	196.103	-1.412	0.221928	-6.36241	1.98618e-10	2.52786e-09	protein_coding
KIF14	744.313	-1.17072	0.184027	-6.36167	1.99574e-10	2.53581e-09	protein_coding
ZNF491	77.4942	1.75926	0.276541	6.36166	1.99581e-10	2.53581e-09	protein_coding
C1orf61	641.987	-0.858036	0.135063	-6.35288	2.11319e-10	2.6832e-09	protein_coding
TNFRSF10C	742.914	0.880543	0.138615	6.35244	2.11932e-10	2.68924e-09	protein_coding
SLIRP	1132.13	-1.11926	0.176233	-6.35106	2.13835e-10	2.71163e-09	protein_coding
RNPS1	2288.59	-0.746254	0.117596	-6.34591	2.21121e-10	2.80221e-09	protein_coding
SEH1L	723.596	-0.864794	0.136282	-6.34564	2.21506e-10	2.80526e-09	protein_coding
BCAS3	543.711	0.904049	0.142504	6.34402	2.23849e-10	2.8331e-09	protein_coding
PTGES3	2875.59	-0.756617	0.119284	-6.34298	2.25365e-10	2.85045e-09	protein_coding
MFSD4A	91.8607	1.686	0.265901	6.34069	2.28737e-10	2.89123e-09	protein_coding
CCNI2	99.6311	-1.55047	0.244559	-6.33986	2.29967e-10	2.9049e-09	protein_coding
TMEM50B	334.181	-1.00763	0.15897	-6.33845	2.32094e-10	2.92986e-09	protein_coding
PRRG4	190.408	1.19154	0.188006	6.3378	2.33065e-10	2.94023e-09	protein_coding
FZD7	268.28	1.11462	0.175924	6.3358	2.36107e-10	2.97669e-09	protein_coding
FBXO9	1544.98	-0.814333	0.128616	-6.3315	2.42786e-10	3.05892e-09	protein_coding
SBDSP1	392.618	-1.09099	0.172485	-6.32512	2.53041e-10	3.18606e-09	transcribed_unprocessed_pseudogene
PCNX3	1310.97	-0.949831	0.150207	-6.32347	2.55746e-10	3.21806e-09	protein_coding
FUBP1	4204.9	-0.756088	0.119586	-6.32252	2.57325e-10	3.23584e-09	protein_coding
MTMR11	731.012	0.836792	0.132369	6.32164	2.58803e-10	3.25233e-09	protein_coding
AHCTF1	1286.03	-0.967257	0.153034	-6.32055	2.60628e-10	3.27316e-09	protein_coding
SLC52A3	28.501	3.80989	0.602874	6.31954	2.62348e-10	3.29265e-09	protein_coding
YKT6	1672.22	-0.837076	0.132548	-6.31528	2.69675e-10	3.38244e-09	protein_coding
CHST3	137.322	-1.40121	0.221984	-6.3122	2.75103e-10	3.44832e-09	protein_coding
MICALL1	1551.28	-0.859397	0.136187	-6.31043	2.78259e-10	3.48564e-09	protein_coding
PHF23	478.969	-1.03835	0.164562	-6.30977	2.79459e-10	3.49843e-09	protein_coding
RPS6KA5	683.03	0.901277	0.142846	6.30944	2.80053e-10	3.50362e-09	protein_coding
KIF13A	1106.53	0.845507	0.134044	6.30766	2.83283e-10	3.54177e-09	protein_coding
DIMT1	329.402	-1.04196	0.165209	-6.30692	2.84644e-10	3.55651e-09	protein_coding
ARHGAP27	1741.68	0.808043	0.128147	6.30561	2.87061e-10	3.58442e-09	protein_coding
ZNF419	204.403	1.31889	0.209231	6.30349	2.91016e-10	3.63147e-09	protein_coding
BRWD1	1366.59	1.14507	0.181746	6.30038	2.96924e-10	3.70284e-09	protein_coding
IP6K3	148.489	1.39838	0.221973	6.29978	2.98075e-10	3.71482e-09	protein_coding
SLC9C2	25.8664	4.84606	0.769361	6.29881	2.9994e-10	3.73569e-09	protein_coding
RIOK3	796.51	0.909958	0.144478	6.29824	3.01038e-10	3.74697e-09	protein_coding
PHLDB2	366.708	-1.11549	0.177114	-6.29814	3.01232e-10	3.747e-09	protein_coding
DCBLD1	586.257	0.895633	0.142236	6.29683	3.03788e-10	3.7764e-09	protein_coding
LZTFL1	225.652	1.13908	0.180928	6.29575	3.05922e-10	3.80051e-09	protein_coding
TMEM25	176.605	1.23543	0.196258	6.29494	3.07509e-10	3.8178e-09	protein_coding
H2AX	1463.58	-1.03447	0.164344	-6.29451	3.08368e-10	3.82603e-09	protein_coding
TRAF3	487.907	-0.931295	0.147966	-6.29399	3.09408e-10	3.8365e-09	protein_coding
YBX3	1847.07	0.800643	0.127233	6.29275	3.11891e-10	3.86483e-09	protein_coding
SLC2A1-AS1	128.344	1.56052	0.248162	6.2883	3.2096e-10	3.9747e-09	lncRNA
UTP4	1717.21	-0.771178	0.122667	-6.28675	3.24173e-10	4.01195e-09	protein_coding
NUDT5	1053.26	-0.888194	0.141287	-6.28647	3.24769e-10	4.01678e-09	protein_coding
NAA50	1518.96	-0.8896	0.141544	-6.28496	3.27945e-10	4.0535e-09	protein_coding
DNMBP	443.355	0.881567	0.140341	6.28159	3.35137e-10	4.13978e-09	protein_coding
SLC8A2	26.3891	3.68023	0.585909	6.28122	3.35917e-10	4.14679e-09	protein_coding
CLEC1A	733.967	-0.828912	0.131992	-6.28003	3.38516e-10	4.17624e-09	protein_coding
PRSS22	475.888	1.03787	0.165273	6.27971	3.39204e-10	4.18209e-09	protein_coding
FAM114A1	164.258	1.33993	0.213402	6.27889	3.40999e-10	4.20157e-09	protein_coding
PRKCZ	651.268	0.928276	0.14788	6.27723	3.44657e-10	4.24397e-09	protein_coding
ARNTL2	833.868	-0.817595	0.130321	-6.27368	3.52623e-10	4.33932e-09	protein_coding
GPRIN1	296.129	-0.998317	0.159168	-6.27211	3.56187e-10	4.38043e-09	protein_coding
DCAF6	3783.88	0.671966	0.107145	6.27153	3.57508e-10	4.39391e-09	protein_coding
DDR1	2520.02	0.795169	0.1268	6.27104	3.58636e-10	4.40225e-09	protein_coding
MDH2	5060.46	-0.842497	0.134346	-6.27109	3.58533e-10	4.40225e-09	protein_coding
ECT2	866.899	-0.919142	0.146603	-6.26958	3.62025e-10	4.44105e-09	protein_coding
AP4E1	429.809	-1.09007	0.173869	-6.26948	3.62262e-10	4.44117e-09	protein_coding
ARHGAP30	200.334	1.18699	0.189399	6.26716	3.67696e-10	4.50497e-09	protein_coding
AP1S3	59.2868	-2.02359	0.322941	-6.26613	3.70122e-10	4.53185e-09	protein_coding
ITGA3	330.225	1.05713	0.168821	6.26182	3.80514e-10	4.65618e-09	protein_coding
ELOVL1	2041.91	-0.780513	0.124696	-6.2593	3.86698e-10	4.72889e-09	protein_coding
SCLY	72.375	-1.82105	0.291121	-6.25532	3.96712e-10	4.84831e-09	protein_coding
BUD23	1556.74	-0.887918	0.141992	-6.2533	4.01879e-10	4.9084e-09	protein_coding
CBFB	552.388	-0.890363	0.142415	-6.2519	4.05487e-10	4.94938e-09	protein_coding
KHNYN	1406.17	0.747883	0.119642	6.25101	4.07811e-10	4.97463e-09	protein_coding
GPR19	120.468	1.46468	0.234357	6.24976	4.11083e-10	5.01142e-09	protein_coding
USP53	575.186	0.990806	0.158557	6.24888	4.13409e-10	5.03664e-09	protein_coding
LRRFIP1	3093.5	0.819271	0.131141	6.24724	4.17774e-10	5.08665e-09	protein_coding
EIF4A3	1573.59	-0.834665	0.133654	-6.24499	4.23833e-10	5.15721e-09	protein_coding
EHBP1L1	230.293	1.1347	0.181781	6.24211	4.31707e-10	5.24975e-09	protein_coding
TRIP13	1312.42	-0.75077	0.120304	-6.24062	4.3585e-10	5.29684e-09	protein_coding
MIIP	311.956	-1.15383	0.184939	-6.23898	4.40421e-10	5.34906e-09	protein_coding
SYT7	464.928	-0.931737	0.149375	-6.23756	4.4444e-10	5.39452e-09	protein_coding
ALDOA	280.982	1.12486	0.180371	6.23638	4.47804e-10	5.43198e-09	protein_coding
FAM76A	224.598	-1.12637	0.180634	-6.23564	4.49941e-10	5.45452e-09	protein_coding
MAGED2	2273.37	0.794191	0.1274	6.23384	4.5515e-10	5.51425e-09	protein_coding
NKAP	994.927	0.830915	0.133323	6.23236	4.59468e-10	5.56312e-09	protein_coding
HSPBAP1	225.696	-1.09995	0.176551	-6.23019	4.65883e-10	5.6373e-09	protein_coding
IZUMO4	33.9711	2.91542	0.468126	6.22785	4.72874e-10	5.71836e-09	protein_coding
HIP1R	853.934	-0.95642	0.15362	-6.22589	4.78833e-10	5.78684e-09	protein_coding
GOLGA8A	154.8	1.32706	0.213174	6.22523	4.80847e-10	5.80758e-09	protein_coding
C2CD2L	107.166	-1.61942	0.260302	-6.22132	4.92992e-10	5.9506e-09	protein_coding
FAM169A	449.658	-1.17665	0.189157	-6.22049	4.95601e-10	5.9784e-09	protein_coding
AHCYL1	3991.47	-0.662883	0.106579	-6.21966	4.98242e-10	6.00655e-09	protein_coding
PLAA	525.633	-0.837285	0.134629	-6.21918	4.99745e-10	6.02096e-09	protein_coding
PIGK	733.618	-0.79224	0.127389	-6.21905	5.00181e-10	6.0225e-09	protein_coding
SLC25A33	56.2007	-2.30653	0.370945	-6.21799	5.03556e-10	6.05941e-09	protein_coding
CFD	153.018	1.44021	0.231629	6.21774	5.0436e-10	6.06534e-09	protein_coding
TTC28	220.841	1.28914	0.207395	6.21588	5.10372e-10	6.13388e-09	protein_coding
NADK	745.766	-0.857317	0.137948	-6.21479	5.13933e-10	6.17288e-09	protein_coding
ZWILCH	533.151	-0.976449	0.157153	-6.21338	5.18563e-10	6.22467e-09	protein_coding
TPP1	778.429	0.773888	0.124576	6.21218	5.22551e-10	6.26869e-09	protein_coding
OSBPL11	637.117	-0.890199	0.14331	-6.21171	5.24106e-10	6.28349e-09	protein_coding
CCDC124	959.966	-1.17681	0.189454	-6.2116	5.24494e-10	6.28429e-09	protein_coding
SETD6	436.515	-0.969195	0.156064	-6.21025	5.28998e-10	6.33437e-09	protein_coding
SAMD1	753.919	-1.03577	0.166864	-6.20726	5.39154e-10	6.45203e-09	protein_coding
ZNF664	2816.84	-0.816297	0.131543	-6.20558	5.44963e-10	6.51756e-09	protein_coding
RAB11A	3126.16	0.733575	0.118224	6.20498	5.47051e-10	6.53853e-09	protein_coding
C5orf22	612.993	-0.92283	0.148899	-6.19769	5.72988e-10	6.84435e-09	protein_coding
DAZAP1	2842	-0.836645	0.135045	-6.19531	5.81704e-10	6.94423e-09	protein_coding
MUC19	26.1374	5.20922	0.840931	6.19458	5.84399e-10	6.97215e-09	protein_coding
TNFRSF19	21.0056	7.78605	1.25743	6.19204	5.93917e-10	7.08137e-09	protein_coding
GOLGB1	3268.06	1.07442	0.17353	6.19154	5.958e-10	7.09949e-09	protein_coding
CYP11A1	2346.9	0.865826	0.140035	6.18293	6.29241e-10	7.49341e-09	protein_coding
AL356747.1	99.8737	1.53961	0.249068	6.18149	6.34984e-10	7.5572e-09	lncRNA
NR2F1	58.9357	-1.98576	0.321354	-6.17937	6.43576e-10	7.6548e-09	protein_coding
MRPL20	449.183	-1.07953	0.174713	-6.17885	6.45685e-10	7.67521e-09	protein_coding
SNRPD1	1299.6	-0.925128	0.149747	-6.17792	6.49509e-10	7.71598e-09	protein_coding
TMEM38B	421.934	-0.92769	0.150188	-6.17685	6.53915e-10	7.76361e-09	protein_coding
PPM1H	1111.85	-0.791023	0.128163	-6.172	6.74307e-10	8.00085e-09	protein_coding
MCRS1	1231.93	-0.836112	0.135493	-6.17087	6.79134e-10	8.05324e-09	protein_coding
DHX30	1257.66	-0.827541	0.13414	-6.16922	6.86256e-10	8.13276e-09	protein_coding
YIF1A	669.962	-1.09123	0.17689	-6.16898	6.87308e-10	8.1403e-09	protein_coding
BEX3	2256.15	-0.803471	0.130326	-6.16509	7.04439e-10	8.33814e-09	protein_coding
FAM81A	47.0831	-2.30196	0.373393	-6.16499	7.04894e-10	8.33847e-09	protein_coding
SURF2	216.552	-1.30449	0.211841	-6.1579	7.37156e-10	8.71484e-09	protein_coding
KPNA1	361.136	-1.07015	0.17381	-6.15697	7.41486e-10	8.76073e-09	protein_coding
NPC2	3507.69	0.868666	0.141143	6.15451	7.53093e-10	8.8925e-09	protein_coding
SNX25	579.547	0.883182	0.143505	6.15436	7.53794e-10	8.8954e-09	protein_coding
PARK7	1472.08	-0.935593	0.152063	-6.15268	7.61838e-10	8.98491e-09	protein_coding
SMTNL2	355.111	1.02788	0.167094	6.1515	7.67537e-10	9.04667e-09	protein_coding
ZNF189	369.95	1.00434	0.163416	6.1459	7.95131e-10	9.36626e-09	protein_coding
ANAPC13	402.165	-1.03071	0.167769	-6.14361	8.06671e-10	9.49647e-09	protein_coding
SFXN4	631.83	-0.942436	0.153457	-6.14137	8.18136e-10	9.62565e-09	protein_coding
MSI2	2047.49	-0.794738	0.12942	-6.14078	8.21154e-10	9.65535e-09	protein_coding
POLR2E	1204.99	-0.891825	0.145248	-6.14001	8.25143e-10	9.69642e-09	protein_coding
IRGQ	491.769	-0.845998	0.137837	-6.13767	8.37416e-10	9.83474e-09	protein_coding
SELENOT	788.805	-0.804036	0.13101	-6.13722	8.39776e-10	9.85653e-09	protein_coding
STAG3	4323.07	0.638382	0.104043	6.13575	8.47604e-10	9.94244e-09	protein_coding
PER3	67.3362	-1.88381	0.307034	-6.13551	8.48889e-10	9.95154e-09	protein_coding
ARF4	1875.93	-0.717521	0.116966	-6.13444	8.54609e-10	1.00107e-08	protein_coding
CEACAM1	484.332	1.01674	0.165745	6.13437	8.5496e-10	1.00107e-08	protein_coding
ENOPH1	822.664	-0.846518	0.137999	-6.13424	8.55655e-10	1.00129e-08	protein_coding
H2AJ	893.143	-1.0026	0.16347	-6.13326	8.6096e-10	1.00689e-08	protein_coding
PPP2CA	1866.3	-0.783618	0.127785	-6.13233	8.66033e-10	1.01222e-08	protein_coding
LDHA	17243	0.708201	0.115576	6.12758	8.92233e-10	1.04222e-08	protein_coding
SLC52A1	217.376	1.15283	0.188217	6.12499	9.06878e-10	1.05869e-08	protein_coding
DPPA2	320.018	0.966137	0.157782	6.12325	9.1684e-10	1.06968e-08	protein_coding
TMEM67	107.824	1.45294	0.237373	6.12093	9.30331e-10	1.08478e-08	protein_coding
KLHL25	176.298	-1.238	0.202286	-6.12005	9.35434e-10	1.09008e-08	protein_coding
MTHFD1	2927.71	-0.684694	0.111895	-6.11906	9.41295e-10	1.09625e-08	protein_coding
MR1	615.447	0.81259	0.13284	6.11704	9.5327e-10	1.10954e-08	protein_coding
BRMS1	546.977	-1.07978	0.17663	-6.11322	9.76412e-10	1.1358e-08	protein_coding
NFKBIB	182.029	-1.23614	0.202218	-6.11291	9.78316e-10	1.13734e-08	protein_coding
LARP1	5798.65	-0.676369	0.11071	-6.10939	1.00013e-09	1.16151e-08	protein_coding
LARS2	1057.82	-0.717963	0.117518	-6.10936	1.0003e-09	1.16151e-08	protein_coding
MUC15	166.289	1.18948	0.194735	6.1082	1.00763e-09	1.16933e-08	protein_coding
KLHL29	1096.17	0.83584	0.136849	6.10777	1.01033e-09	1.17177e-08	protein_coding
SMAD3	1320.02	0.734332	0.120315	6.10339	1.0384e-09	1.2036e-08	protein_coding
ATP13A2	477.41	-1.01049	0.165574	-6.10294	1.04135e-09	1.20632e-08	protein_coding
MRPS16	1338.71	-0.87967	0.144146	-6.10263	1.04338e-09	1.20795e-08	protein_coding
NDUFAB1	1457.95	-0.878749	0.144047	-6.10045	1.05769e-09	1.22379e-08	protein_coding
POLDIP2	1284.62	-0.822553	0.134844	-6.10005	1.06036e-09	1.22615e-08	protein_coding
PUSL1	85.625	-1.74212	0.285654	-6.0987	1.06937e-09	1.23584e-08	protein_coding
ERBB3	4217.75	-0.672383	0.110297	-6.09612	1.08671e-09	1.25515e-08	protein_coding
NOC2L	1202.53	-0.837013	0.137342	-6.09437	1.09872e-09	1.26826e-08	protein_coding
MRPS6	450.314	-0.887554	0.14571	-6.09122	1.1205e-09	1.29264e-08	protein_coding
USP7	1752.15	-0.712129	0.116914	-6.09104	1.12182e-09	1.2934e-08	protein_coding
SLC25A16	350.519	-1.01638	0.166911	-6.08932	1.13392e-09	1.30659e-08	protein_coding
PSMA4	2507.34	-0.791639	0.130077	-6.08593	1.15816e-09	1.33372e-08	protein_coding
TTC7B	1153.19	-0.78147	0.128428	-6.08489	1.16571e-09	1.34163e-08	protein_coding
PPFIA1	841.171	-0.81274	0.133616	-6.08265	1.18214e-09	1.35974e-08	protein_coding
NADSYN1	1000.16	0.769263	0.126529	6.07974	1.20377e-09	1.3838e-08	protein_coding
TASOR2	2494.9	-0.986449	0.162268	-6.07912	1.20844e-09	1.38835e-08	protein_coding
SLC27A6	673.487	0.810523	0.133389	6.07641	1.22906e-09	1.41122e-08	protein_coding
ERRFI1	10236	0.665983	0.109607	6.0761	1.23138e-09	1.41305e-08	protein_coding
DNAJC10	1405.83	-0.788205	0.129737	-6.07541	1.23674e-09	1.41837e-08	protein_coding
GATD1	739.346	-0.905016	0.148994	-6.07419	1.24616e-09	1.42834e-08	protein_coding
YARS1	1791.96	-0.764618	0.125883	-6.07403	1.24736e-09	1.42887e-08	protein_coding
KRI1	440.998	-0.917229	0.15109	-6.07073	1.27332e-09	1.45776e-08	protein_coding
MOB3B	608.865	-0.861199	0.141873	-6.0702	1.27752e-09	1.46171e-08	protein_coding
PPM1D	1009.21	0.754639	0.124332	6.06955	1.28266e-09	1.46673e-08	protein_coding
MARK2	1184.54	-0.758696	0.125005	-6.06933	1.28444e-09	1.46791e-08	protein_coding
CCDC66	187.308	-1.16199	0.191499	-6.06784	1.29642e-09	1.48074e-08	protein_coding
NETO2	600.017	-0.820242	0.135181	-6.06771	1.29749e-09	1.48109e-08	protein_coding
ASTN2	204.455	1.14648	0.188984	6.06655	1.30685e-09	1.4909e-08	protein_coding
ZFP90	453.523	0.889317	0.146624	6.06528	1.31726e-09	1.5019e-08	protein_coding
CHDH	234.342	-1.06821	0.176126	-6.06507	1.31899e-09	1.503e-08	protein_coding
DLD	2251.55	-0.693366	0.114332	-6.06451	1.32353e-09	1.5073e-08	protein_coding
SNHG17	651.838	-0.789782	0.130247	-6.06371	1.33014e-09	1.51394e-08	lncRNA
PLD3	3489.42	0.848528	0.139965	6.06244	1.34069e-09	1.52507e-08	protein_coding
PSMD6	1010.4	-0.796086	0.131356	-6.06052	1.3568e-09	1.54249e-08	protein_coding
CIART	171.527	1.21192	0.200471	6.04536	1.49074e-09	1.69377e-08	protein_coding
MACF1	4421.32	1.1661	0.192909	6.04483	1.4957e-09	1.69843e-08	protein_coding
TRAPPC3	973.729	-0.911173	0.150745	-6.04446	1.49907e-09	1.70126e-08	protein_coding
CDV3	2325.32	-0.668171	0.110546	-6.04428	1.50082e-09	1.70226e-08	protein_coding
FXR1	2323.75	0.661963	0.109525	6.04395	1.50384e-09	1.70374e-08	protein_coding
TSSC4	279.058	-1.17095	0.193739	-6.04395	1.50387e-09	1.70374e-08	protein_coding
NLGN2	169.07	1.19164	0.197286	6.04016	1.53959e-09	1.7432e-08	protein_coding
MIMT1	63.1901	2.02481	0.335257	6.03958	1.54517e-09	1.74851e-08	lncRNA
MAZ	579.13	-0.956831	0.158447	-6.03881	1.55251e-09	1.75577e-08	protein_coding
PANX1	440.563	0.878067	0.145406	6.03872	1.55338e-09	1.75577e-08	protein_coding
KLHL21	577.367	-0.839927	0.139181	-6.03478	1.59177e-09	1.79812e-08	protein_coding
EVI5L	547.66	-1.0279	0.170338	-6.03445	1.59505e-09	1.80078e-08	protein_coding
SLC39A3	153.024	-1.36844	0.226831	-6.03284	1.61105e-09	1.81779e-08	protein_coding
TMEM150A	190.34	-1.15111	0.190882	-6.03044	1.63509e-09	1.84386e-08	protein_coding
TYMS	1111.88	0.784564	0.130164	6.02751	1.665e-09	1.87651e-08	protein_coding
LSG1	925.153	-0.736656	0.12223	-6.0268	1.67237e-09	1.88373e-08	protein_coding
AC015813.6	119.921	-1.41133	0.234307	-6.02343	1.70755e-09	1.9216e-08	TEC
GATAD2A	2679.88	-0.84779	0.140749	-6.0234	1.70796e-09	1.9216e-08	protein_coding
SHANK2	605.658	0.992701	0.164811	6.02328	1.70913e-09	1.92182e-08	protein_coding
DARS2	1710.48	-0.718316	0.119298	-6.0212	1.73126e-09	1.94558e-08	protein_coding
ERH	1969.2	-0.839343	0.139489	-6.01726	1.77395e-09	1.99241e-08	protein_coding
LINC02846	54.927	2.02017	0.335768	6.01658	1.78142e-09	1.99965e-08	lncRNA
LIMCH1	1085.79	0.911365	0.15159	6.01204	1.832e-09	2.05525e-08	protein_coding
ABCD3	1073.03	-0.769293	0.127998	-6.01018	1.85315e-09	2.07778e-08	protein_coding
AC126474.2	50.6648	-2.15487	0.358583	-6.0094	1.86207e-09	2.08659e-08	TEC
ARAP1	931.569	0.835517	0.139039	6.00925	1.86387e-09	2.0874e-08	protein_coding
PIP4K2C	1241.16	-0.706944	0.117664	-6.00814	1.87665e-09	2.10051e-08	protein_coding
STAT6	2689.87	0.647365	0.107767	6.00709	1.88887e-09	2.11298e-08	protein_coding
MIEF1	1170.04	-0.687227	0.114407	-6.00684	1.89169e-09	2.11493e-08	protein_coding
AC007906.2	123.242	1.32786	0.221144	6.00448	1.91948e-09	2.14477e-08	protein_coding
C1orf122	465.251	-1.08016	0.179899	-6.00428	1.92188e-09	2.14623e-08	protein_coding
FANCE	1099	-0.780448	0.129994	-6.00374	1.92824e-09	2.1521e-08	protein_coding
MRPL52	832.988	-0.814148	0.1357	-5.99961	1.97789e-09	2.20626e-08	protein_coding
CDH5	1070.22	-0.743243	0.123897	-5.99889	1.98672e-09	2.21484e-08	protein_coding
AC188617.1	31.7885	6.5024	1.08429	5.99692	2.01093e-09	2.24055e-08	lncRNA
HLA-E	1040.98	0.922644	0.153866	5.99641	2.01729e-09	2.24636e-08	protein_coding
EBI3	44.0969	2.39286	0.399134	5.99513	2.03321e-09	2.2628e-08	protein_coding
RAB5C	554.056	-1.07821	0.179893	-5.99362	2.05219e-09	2.28263e-08	protein_coding
MFN1	942.452	-0.805728	0.134538	-5.98884	2.11347e-09	2.34812e-08	protein_coding
TES	1586.83	0.705691	0.117833	5.98892	2.11235e-09	2.34812e-08	protein_coding
ATR	596.548	-1.02892	0.171913	-5.98514	2.16209e-09	2.40077e-08	protein_coding
RPL7L1	1902.23	-0.680497	0.1137	-5.98502	2.16358e-09	2.40106e-08	protein_coding
AKNA	651.247	0.860449	0.143882	5.98026	2.22783e-09	2.47096e-08	protein_coding
NOL7	1053.46	-0.743062	0.124273	-5.9793	2.24101e-09	2.48417e-08	protein_coding
RAN	7878.63	-0.790603	0.132252	-5.97801	2.25874e-09	2.5024e-08	protein_coding
MAP7D3	562.873	-0.843314	0.141081	-5.9775	2.26581e-09	2.50882e-08	protein_coding
GNG12	1789.63	-0.812816	0.136	-5.97657	2.27881e-09	2.52178e-08	protein_coding
SEC31B	109.373	-1.39387	0.233289	-5.97489	2.30241e-09	2.54645e-08	protein_coding
TTC12	193.095	1.13094	0.189301	5.97427	2.31126e-09	2.5548e-08	protein_coding
ANO9	330.459	1.04631	0.175179	5.9728	2.3322e-09	2.57587e-08	protein_coding
MTFR1	297.072	-1.03414	0.173142	-5.97274	2.33296e-09	2.57587e-08	protein_coding
TMEM181	964.955	-0.836663	0.140195	-5.96786	2.40391e-09	2.65271e-08	protein_coding
FLNB-AS1	177.147	1.34413	0.225319	5.96545	2.43954e-09	2.69051e-08	lncRNA
CPT1A	324.57	0.980015	0.164374	5.96211	2.49009e-09	2.74471e-08	protein_coding
UHRF1	259.53	-1.21626	0.204003	-5.96195	2.49249e-09	2.74581e-08	protein_coding
PPP1R3B	1953.02	0.720071	0.120783	5.96171	2.49609e-09	2.74823e-08	protein_coding
PROSER1	2489.52	-0.768834	0.128984	-5.9607	2.51161e-09	2.76376e-08	protein_coding
FAM120AOS	1729.6	0.710172	0.119164	5.95964	2.52799e-09	2.78022e-08	protein_coding
MATN2	181.719	1.17891	0.197917	5.95658	2.57567e-09	2.83106e-08	protein_coding
CAPRIN1	6086.4	-0.723908	0.121549	-5.95571	2.58942e-09	2.84458e-08	protein_coding
AC145676.1	24.7128	3.58768	0.602687	5.9528	2.63591e-09	2.89402e-08	TEC
ANO7	104.062	1.50105	0.252188	5.95211	2.64705e-09	2.90463e-08	protein_coding
SRSF2	3417.07	-0.782363	0.131466	-5.95105	2.66421e-09	2.92181e-08	protein_coding
PTK2B	747.796	-0.733999	0.123382	-5.949	2.69792e-09	2.95713e-08	protein_coding
SRI	1888.78	0.826066	0.138871	5.94843	2.70723e-09	2.96567e-08	protein_coding
FBXO41	79.6031	1.60415	0.269793	5.94584	2.75041e-09	3.01128e-08	protein_coding
RNF19B	1234.02	0.716603	0.120528	5.94553	2.75566e-09	3.01534e-08	protein_coding
FLCN	498.352	0.844664	0.142105	5.94396	2.78223e-09	3.04272e-08	protein_coding
CMPK2	258.327	-1.03126	0.1736	-5.94043	2.84268e-09	3.10709e-08	protein_coding
CCDC9B	189.755	-1.12619	0.189603	-5.93975	2.85456e-09	3.11485e-08	protein_coding
CCSAP	4008.57	0.688429	0.115902	5.93976	2.85438e-09	3.11485e-08	protein_coding
SYDE1	877.408	0.861236	0.144995	5.93976	2.85431e-09	3.11485e-08	protein_coding
MIR9-3HG	109.941	1.52716	0.25725	5.93646	2.9124e-09	3.17619e-08	lncRNA
NOMO1	715.878	-0.820839	0.138334	-5.93375	2.96095e-09	3.22733e-08	protein_coding
UGP2	4032.85	0.670008	0.113035	5.92743	3.07709e-09	3.35206e-08	protein_coding
IDS	40.3811	2.36047	0.398349	5.92565	3.1107e-09	3.38478e-08	protein_coding
LINC01558	26.4873	3.20126	0.540246	5.92556	3.11232e-09	3.38478e-08	lncRNA
USP11	1200.19	0.703072	0.118649	5.92564	3.11093e-09	3.38478e-08	protein_coding
WDR34	1699.32	-0.856795	0.144632	-5.92399	3.14229e-09	3.41547e-08	protein_coding
TH	38.7364	2.44023	0.411966	5.92337	3.15408e-09	3.42638e-08	protein_coding
PVT1	287.466	1.03065	0.174002	5.92323	3.1567e-09	3.42732e-08	lncRNA
RPF1	429.954	-0.851142	0.143736	-5.92156	3.18901e-09	3.46049e-08	protein_coding
LPGAT1	719.335	-0.889989	0.150399	-5.91751	3.26848e-09	3.54417e-08	protein_coding
PMP22	227.432	-1.18559	0.200355	-5.91745	3.26975e-09	3.54417e-08	protein_coding
CACYBP	1494.06	-0.800999	0.135396	-5.91598	3.29906e-09	3.57396e-08	protein_coding
MRPS15	2075.38	-0.761795	0.128794	-5.91481	3.32253e-09	3.59739e-08	protein_coding
COL12A1	1852.95	1.0915	0.184623	5.91207	3.37841e-09	3.65586e-08	protein_coding
TMEM63A	1934.3	0.64525	0.109187	5.90961	3.42926e-09	3.70883e-08	protein_coding
AL109615.2	21.3976	4.57366	0.774524	5.90512	3.524e-09	3.80919e-08	lncRNA
MLX	497.389	-0.838213	0.14199	-5.90333	3.5624e-09	3.84858e-08	protein_coding
ACTR3B	355.49	-0.913163	0.154701	-5.90276	3.57477e-09	3.8598e-08	protein_coding
NACC1	1356.35	-0.904038	0.153182	-5.90171	3.59748e-09	3.88218e-08	protein_coding
RPF2	758.625	-0.892105	0.151209	-5.8998	3.6395e-09	3.92536e-08	protein_coding
ANXA7	1313.58	-0.789041	0.133833	-5.89574	3.73014e-09	4.0209e-08	protein_coding
GSTO1	274.553	1.24769	0.211691	5.89392	3.77146e-09	4.06265e-08	protein_coding
PTMA	14976.1	-0.824129	0.139829	-5.89385	3.77302e-09	4.06265e-08	protein_coding
DIPK2A	185.92	1.19807	0.203289	5.89343	3.78255e-09	4.0693e-08	protein_coding
SF3A1	2464.89	-0.7431	0.12609	-5.8934	3.78336e-09	4.0693e-08	protein_coding
CRK	870.855	-0.718782	0.122	-5.89168	3.82289e-09	4.10956e-08	protein_coding
SRRM4	70.4148	1.73611	0.294779	5.88951	3.87345e-09	4.16161e-08	protein_coding
WARS1	1256.44	-0.719935	0.122292	-5.887	3.93272e-09	4.22298e-08	protein_coding
ZFP28	234.763	1.12814	0.191637	5.88686	3.93607e-09	4.22425e-08	protein_coding
CKMT1A	134.63	-1.36932	0.232633	-5.88616	3.95264e-09	4.23971e-08	protein_coding
ZNF544	452.52	-0.84344	0.143303	-5.88571	3.9634e-09	4.24892e-08	protein_coding
ADD3	413.464	1.05955	0.180032	5.88538	3.97142e-09	4.25518e-08	protein_coding
PSMB2	3846.48	-0.739918	0.125773	-5.88296	4.03001e-09	4.3156e-08	protein_coding
CD59	472.358	0.945084	0.160781	5.87807	4.15082e-09	4.44254e-08	protein_coding
TGM5	40.7952	2.29063	0.389706	5.87783	4.15682e-09	4.44652e-08	protein_coding
WDR76	279.903	-0.996987	0.169652	-5.87666	4.18615e-09	4.47545e-08	protein_coding
PSMC3	2939.89	-0.753586	0.128262	-5.87535	4.21954e-09	4.50868e-08	protein_coding
FAM98A	630.53	-0.822097	0.139948	-5.8743	4.24622e-09	4.53471e-08	protein_coding
PPP1R13L	1132.16	0.914673	0.155726	5.87358	4.26471e-09	4.55197e-08	protein_coding
SPRYD7	215.05	-1.05104	0.178968	-5.87278	4.28548e-09	4.57165e-08	protein_coding
CEP85	4392.32	0.610743	0.104121	5.86572	4.47188e-09	4.76789e-08	protein_coding
ZHX1	286.306	-0.955813	0.162999	-5.8639	4.52112e-09	4.81777e-08	protein_coding
FBXL2	86.7448	1.61266	0.275277	5.85831	4.6759e-09	4.97998e-08	protein_coding
LIF	363.776	0.949826	0.162142	5.85798	4.6853e-09	4.98728e-08	protein_coding
CERS4	249.118	-1.11101	0.189717	-5.85614	4.73748e-09	5.04008e-08	protein_coding
KRT80	921.929	-0.708291	0.120973	-5.85496	4.7713e-09	5.0733e-08	protein_coding
LIPH	135.279	1.23856	0.21171	5.85024	4.90871e-09	5.21657e-08	protein_coding
SRF	1199.7	-0.838456	0.143328	-5.84992	4.91813e-09	5.22375e-08	protein_coding
TFCP2	1350.57	-0.682938	0.116755	-5.84934	4.93528e-09	5.23911e-08	protein_coding
PLEKHG2	256.55	1.08077	0.184837	5.84717	5.0001e-09	5.30505e-08	protein_coding
SQLE	1627	-0.672064	0.114943	-5.84695	5.00672e-09	5.30919e-08	protein_coding
CNOT9	1920.57	-0.7083	0.121203	-5.84393	5.09823e-09	5.4033e-08	protein_coding
MDFI	247.069	-1.09895	0.18806	-5.84363	5.10757e-09	5.41026e-08	protein_coding
PDGFRB	59.3232	1.99896	0.34232	5.83944	5.23754e-09	5.54493e-08	protein_coding
ATXN7L3	982.144	-0.755289	0.129394	-5.83715	5.31019e-09	5.6188e-08	protein_coding
PRR11	1423.46	-0.69924	0.119837	-5.83495	5.38068e-09	5.69031e-08	protein_coding
BACH1	702.284	1.03824	0.177977	5.83359	5.42488e-09	5.73396e-08	protein_coding
GRK3	867.903	-0.829888	0.142295	-5.83218	5.4708e-09	5.77936e-08	protein_coding
RRP7A	1011.68	-0.824589	0.141419	-5.83081	5.51576e-09	5.82333e-08	protein_coding
TST	137.833	-1.30605	0.223994	-5.83073	5.51838e-09	5.82333e-08	protein_coding
SNF8	829.548	-0.785302	0.134694	-5.83025	5.53437e-09	5.83706e-08	protein_coding
ABCD4	924.858	0.759495	0.130288	5.82936	5.56417e-09	5.8622e-08	protein_coding
MRPL42	838.869	-0.824992	0.141524	-5.82936	5.5642e-09	5.8622e-08	protein_coding
DHX33	994.872	-0.844277	0.144916	-5.82595	5.67875e-09	5.97966e-08	protein_coding
MRPS35	1237.08	-0.730002	0.125352	-5.82361	5.75903e-09	6.05819e-08	protein_coding
PHB	2344.69	-0.738435	0.126801	-5.82359	5.75952e-09	6.05819e-08	protein_coding
AC018781.1	76.1407	1.66351	0.285661	5.82336	5.76758e-09	6.0634e-08	lncRNA
QSOX2	1336.64	-0.685203	0.117689	-5.82214	5.80974e-09	6.10445e-08	protein_coding
LINC01234	42.9519	2.24791	0.386144	5.82142	5.83487e-09	6.12755e-08	lncRNA
TINCR	1772.68	0.776129	0.133327	5.82123	5.84155e-09	6.13128e-08	protein_coding
CYB5R2	580.967	0.793773	0.136375	5.82052	5.86634e-09	6.15399e-08	protein_coding
RPS24P17	83.2839	1.75081	0.300857	5.8194	5.90579e-09	6.19205e-08	processed_pseudogene
PUM3	905.416	-0.769602	0.132253	-5.81916	5.91427e-09	6.19763e-08	protein_coding
CAB39	755.649	-0.718676	0.123527	-5.81797	5.95676e-09	6.23881e-08	protein_coding
RAB20	533.282	0.942016	0.161935	5.81725	5.98226e-09	6.26216e-08	protein_coding
SP140L	688.126	0.858678	0.147624	5.81665	6.00388e-09	6.28143e-08	protein_coding
TEAD3	3173.19	-0.742604	0.127719	-5.81437	6.08628e-09	6.36423e-08	protein_coding
CEP290	406.6	1.03487	0.178032	5.81284	6.14233e-09	6.41941e-08	protein_coding
NEK2	662.755	-0.78607	0.135298	-5.80993	6.25007e-09	6.52852e-08	protein_coding
RABGGTB	563.559	-0.841545	0.144851	-5.80973	6.25741e-09	6.5327e-08	protein_coding
FNBP1L	3360.37	0.786888	0.135517	5.80655	6.37718e-09	6.65418e-08	protein_coding
CCNJ	159.685	-1.21036	0.208587	-5.80264	6.5279e-09	6.80782e-08	protein_coding
HACD3	1893.14	-0.63682	0.109752	-5.80235	6.53928e-09	6.81604e-08	protein_coding
GPR160	95.6009	1.42456	0.245577	5.80088	6.59668e-09	6.87221e-08	protein_coding
SLC38A9	1835.15	0.712224	0.122832	5.79838	6.69591e-09	6.97187e-08	protein_coding
FASTKD5	459.64	-0.811988	0.140058	-5.7975	6.73112e-09	7.0048e-08	protein_coding
NRCAM	94.3554	1.61868	0.279251	5.79649	6.7717e-09	7.04329e-08	protein_coding
SETD7	856.368	-0.889277	0.153437	-5.79573	6.8026e-09	7.07167e-08	protein_coding
CTSC	2444.7	-0.674395	0.116389	-5.79432	6.85973e-09	7.12611e-08	protein_coding
ZBTB22	277.514	1.01131	0.174536	5.79426	6.86226e-09	7.12611e-08	protein_coding
SSR3	1160.29	-0.763491	0.131839	-5.79109	6.99328e-09	7.25831e-08	protein_coding
EPS15L1	2235.25	-0.662602	0.114427	-5.79061	7.01295e-09	7.27487e-08	protein_coding
SMARCA4	3378.19	-0.768271	0.132708	-5.7892	7.07225e-09	7.33249e-08	protein_coding
ABCC1	1158.92	0.696875	0.120378	5.78904	7.07917e-09	7.33577e-08	protein_coding
TRMT61A	282.639	-1.00289	0.173245	-5.78888	7.08553e-09	7.33847e-08	protein_coding
ATG16L2	213.024	1.14222	0.197321	5.78865	7.09534e-09	7.34475e-08	protein_coding
ZNF611	762.054	1.05632	0.182523	5.78732	7.15187e-09	7.39935e-08	protein_coding
TIAM1	2566.69	0.760424	0.131403	5.78697	7.16685e-09	7.41092e-08	protein_coding
NPM3	399.769	-0.994542	0.17187	-5.7866	7.18233e-09	7.42301e-08	protein_coding
MAP3K8	227.235	1.0538	0.182218	5.78322	7.32841e-09	7.56998e-08	protein_coding
GLI3	109.249	1.47447	0.255005	5.7821	7.37741e-09	7.61657e-08	protein_coding
ATP5MD	662.466	-1.13649	0.196691	-5.77807	7.55638e-09	7.79722e-08	protein_coding
POLL	501.859	0.800622	0.138596	5.77666	7.61958e-09	7.85829e-08	protein_coding
IRF6	1286.17	0.672267	0.11639	5.77599	7.65033e-09	7.88584e-08	protein_coding
CNN2	1676.97	-0.773638	0.133963	-5.77501	7.69466e-09	7.92415e-08	protein_coding
IQCE	317.164	-1.07121	0.185492	-5.77499	7.69559e-09	7.92415e-08	protein_coding
GLYR1	2452.56	-0.660331	0.114367	-5.77379	7.75062e-09	7.97661e-08	protein_coding
INTS10	927.171	-0.769905	0.133353	-5.77342	7.76803e-09	7.98612e-08	protein_coding
MED12L	752.436	-1.23977	0.214735	-5.77348	7.76504e-09	7.98612e-08	protein_coding
ECPAS	2329.06	-0.736857	0.127676	-5.7713	7.86609e-09	8.08268e-08	protein_coding
HDGF	8004.7	-0.707306	0.12259	-5.76967	7.94255e-09	8.15696e-08	protein_coding
WDR27	522.047	0.880764	0.152661	5.76941	7.95499e-09	8.16545e-08	protein_coding
CYB5D2	110.234	1.46377	0.253768	5.76817	8.01386e-09	8.22157e-08	protein_coding
AL035587.3	27.5292	6.29176	1.09083	5.76788	8.02753e-09	8.23127e-08	lncRNA
KIAA0930	525.003	-0.794089	0.137714	-5.7662	8.10777e-09	8.30919e-08	protein_coding
SLC2A8	283.137	-1.07779	0.186996	-5.76369	8.22924e-09	8.42926e-08	protein_coding
DNAAF2	223.489	-1.0596	0.183843	-5.76359	8.23413e-09	8.42985e-08	protein_coding
IFFO2	244.922	-1.01738	0.176539	-5.76293	8.26657e-09	8.45863e-08	protein_coding
COPS7B	998.158	-0.713699	0.123909	-5.75985	8.41908e-09	8.61018e-08	protein_coding
CLCA2	174.376	1.16254	0.201856	5.75927	8.44793e-09	8.63288e-08	protein_coding
EDARADD	241.872	0.987408	0.171448	5.75923	8.4501e-09	8.63288e-08	protein_coding
MACROH2A1	3866.34	-0.666778	0.115852	-5.75544	8.64145e-09	8.82375e-08	protein_coding
ZNF516	233.701	1.10351	0.19174	5.75521	8.65335e-09	8.8313e-08	protein_coding
NR1D2	258.307	-1.09451	0.190184	-5.755	8.66396e-09	8.83751e-08	protein_coding
CHORDC1	641.112	-0.854599	0.148516	-5.75426	8.70196e-09	8.87164e-08	protein_coding
CNOT10	801.715	-0.719104	0.125028	-5.75153	8.844e-09	9.01175e-08	protein_coding
ZNF525	1093.52	0.96333	0.167611	5.7474	9.06238e-09	9.22947e-08	protein_coding
MRTO4	820.548	-0.853354	0.148565	-5.74398	9.2478e-09	9.4134e-08	protein_coding
METAP1	932.448	-0.757569	0.131938	-5.74186	9.36446e-09	9.52719e-08	protein_coding
MIR503HG	289.1	1.028	0.179135	5.73871	9.54022e-09	9.70096e-08	lncRNA
HNRNPH3	2332.11	-0.682092	0.11886	-5.73861	9.54588e-09	9.70167e-08	protein_coding
TRAF5	116.048	1.29584	0.226217	5.72829	1.01445e-08	1.03047e-07	protein_coding
UTP11	660.189	-0.791813	0.138238	-5.7279	1.0168e-08	1.03232e-07	protein_coding
CYTH3	905.362	0.707662	0.123556	5.72747	1.01937e-08	1.0344e-07	protein_coding
CTDSP2	2518.08	0.632079	0.110411	5.7248	1.03558e-08	1.0503e-07	protein_coding
NOP58	1871.4	-0.648364	0.11328	-5.72357	1.04306e-08	1.05734e-07	protein_coding
FTSJ3	1769.43	-0.684672	0.119661	-5.72179	1.0541e-08	1.06797e-07	protein_coding
TCP11L2	163.862	1.18538	0.2072	5.72094	1.05938e-08	1.07277e-07	protein_coding
AMIGO2	421.069	-0.876823	0.153367	-5.71716	1.08318e-08	1.0963e-07	protein_coding
LIN28A	97.8248	-1.44053	0.252151	-5.71297	1.11024e-08	1.12311e-07	protein_coding
ZNF398	832.953	-0.724045	0.126753	-5.71228	1.11475e-08	1.12709e-07	protein_coding
TSN	1494.15	-0.634578	0.111097	-5.7119	1.11719e-08	1.12897e-07	protein_coding
SLCO1A2	36.0271	2.4129	0.422518	5.71076	1.1247e-08	1.13598e-07	protein_coding
MARCKSL1	2666.48	-0.770807	0.134977	-5.71067	1.12535e-08	1.13604e-07	protein_coding
OFD1	445.787	0.819645	0.143543	5.71011	1.12905e-08	1.13918e-07	protein_coding
STOM	229.794	-1.01401	0.177611	-5.70916	1.13534e-08	1.14494e-07	protein_coding
VAMP1	294.27	0.92828	0.162617	5.7084	1.14046e-08	1.14951e-07	protein_coding
MYL9	893.921	-0.869948	0.15245	-5.70645	1.15359e-08	1.16215e-07	protein_coding
MMP2	1715.09	-0.738518	0.129502	-5.70275	1.17889e-08	1.18703e-07	protein_coding
AXL	27.6958	2.90263	0.509112	5.70135	1.18863e-08	1.19621e-07	protein_coding
OPHN1	712.045	0.91284	0.160126	5.70076	1.19271e-08	1.1997e-07	protein_coding
TAF4	420.346	-1.05539	0.185247	-5.69718	1.21806e-08	1.22457e-07	protein_coding
ERCC2	541.961	-0.886699	0.155696	-5.69507	1.23324e-08	1.2392e-07	protein_coding
WNT8B	75.3044	-1.80655	0.317263	-5.69416	1.23979e-08	1.24514e-07	protein_coding
TFAP4	319.1	-1.04183	0.182969	-5.694	1.241e-08	1.24571e-07	protein_coding
DVL1	490.028	-1.0197	0.179181	-5.69087	1.26396e-08	1.26811e-07	protein_coding
UNC13B	792.395	-0.766411	0.134735	-5.68828	1.28322e-08	1.28678e-07	protein_coding
TLR3	46.7072	1.99959	0.351596	5.68718	1.29157e-08	1.29448e-07	protein_coding
VRK1	769.353	-0.792359	0.139371	-5.68526	1.30613e-08	1.3084e-07	protein_coding
RASA3	33.1497	2.73305	0.480825	5.6841	1.31507e-08	1.31668e-07	protein_coding
OCA2	36.7187	2.29568	0.40408	5.68125	1.33713e-08	1.33808e-07	protein_coding
PTN	3851.06	0.658015	0.115827	5.681	1.33911e-08	1.33939e-07	protein_coding
ADSL	158.269	-1.15138	0.202801	-5.67738	1.36776e-08	1.36734e-07	protein_coding
YPEL2	439.313	0.929551	0.163734	5.67721	1.36908e-08	1.36796e-07	protein_coding
MRPL47	708.057	-0.965695	0.170235	-5.67271	1.4056e-08	1.40373e-07	protein_coding
PTMS	1203.18	-0.921784	0.162629	-5.66803	1.44445e-08	1.44179e-07	protein_coding
METTL1	270.079	-0.940667	0.166039	-5.66533	1.46738e-08	1.46368e-07	protein_coding
SNU13	1801.4	-0.778691	0.13745	-5.66528	1.46787e-08	1.46368e-07	protein_coding
GSK3A	495.909	-0.888658	0.156943	-5.66228	1.49372e-08	1.4887e-07	protein_coding
AC104667.2	48.5311	2.04083	0.360488	5.66129	1.50237e-08	1.49655e-07	lncRNA
SLC26A6	1103.98	0.741947	0.131069	5.66072	1.50743e-08	1.50083e-07	protein_coding
MED27	393.999	-1.01856	0.179952	-5.66019	1.5121e-08	1.50471e-07	protein_coding
FOXO4	5906.1	-0.569548	0.100682	-5.65691	1.54123e-08	1.53292e-07	protein_coding
H1-10	342.773	-1.02784	0.181738	-5.65565	1.5526e-08	1.54345e-07	protein_coding
CENPN	499.534	-0.810788	0.143366	-5.65538	1.55505e-08	1.54439e-07	protein_coding
ZNF248	348.623	0.900526	0.159234	5.65537	1.55513e-08	1.54439e-07	protein_coding
P3H1	720.749	0.749904	0.132615	5.65474	1.5608e-08	1.54924e-07	protein_coding
CABLES1	372.458	-0.845265	0.149508	-5.65366	1.57069e-08	1.55826e-07	protein_coding
AC245041.1	315.03	1.00378	0.17758	5.65252	1.58114e-08	1.56783e-07	lncRNA
SEPTIN11	2999.45	-0.805732	0.142548	-5.65234	1.58278e-08	1.56866e-07	protein_coding
MAP4K2	318.18	-0.965813	0.170974	-5.64888	1.615e-08	1.59978e-07	protein_coding
IARS1	5560.21	-0.591458	0.10472	-5.64799	1.62331e-08	1.6072e-07	protein_coding
ACER2	772.132	1.00055	0.17718	5.64706	1.63215e-08	1.61513e-07	protein_coding
TWNK	402.155	-0.888321	0.157329	-5.64626	1.63976e-08	1.62184e-07	protein_coding
STXBP1	1040.77	-0.683321	0.121039	-5.64546	1.64743e-08	1.6286e-07	protein_coding
SENP3	280.853	-1.002	0.177515	-5.64462	1.65545e-08	1.63571e-07	protein_coding
SFXN2	214.964	-1.04815	0.1857	-5.64432	1.65833e-08	1.6369e-07	protein_coding
ZNF561-AS1	127.669	1.24201	0.220045	5.64436	1.65793e-08	1.6369e-07	lncRNA
DARS-AS1	26.035	3.17784	0.563144	5.64302	1.67091e-08	1.64848e-07	lncRNA
EPC1	389.782	0.859212	0.152281	5.64227	1.67822e-08	1.65486e-07	protein_coding
CCDC34	355.064	-0.915268	0.162252	-5.64102	1.69048e-08	1.66611e-07	protein_coding
ARL6IP1	3169.12	-0.710924	0.126048	-5.64012	1.69927e-08	1.67393e-07	protein_coding
POLI	214.799	1.05301	0.186709	5.63983	1.70217e-08	1.67594e-07	protein_coding
EIF5AL1	56.4524	-1.86665	0.331195	-5.63612	1.73929e-08	1.71163e-07	protein_coding
SERBP1	4645.23	-0.602027	0.10687	-5.63326	1.7683e-08	1.7393e-07	protein_coding
PNP	1523.89	-0.747593	0.132739	-5.63204	1.78095e-08	1.75087e-07	protein_coding
CKAP5	4685.48	-0.737302	0.131055	-5.62591	1.84531e-08	1.81322e-07	protein_coding
RUNDC1	237.7	-1.06438	0.189217	-5.62517	1.85324e-08	1.8201e-07	protein_coding
THAP4	662.861	-0.87958	0.156598	-5.61679	1.94538e-08	1.90964e-07	protein_coding
ATOX1	669.548	-1.008	0.179469	-5.61657	1.94782e-08	1.91108e-07	protein_coding
TP53TG1	72.0648	1.73936	0.309719	5.61594	1.95495e-08	1.9171e-07	lncRNA
DNAJC1	368.831	0.915993	0.163133	5.61502	1.96538e-08	1.92637e-07	protein_coding
AGPAT4	48.8039	1.91719	0.34152	5.61369	1.98059e-08	1.93941e-07	protein_coding
BBS4	262.88	0.963587	0.17165	5.61368	1.98067e-08	1.93941e-07	protein_coding
LYRM7	473.661	-0.879145	0.156857	-5.60476	2.08542e-08	2.04096e-07	protein_coding
ACHE	534.254	-0.937812	0.167333	-5.60448	2.08885e-08	2.04329e-07	protein_coding
[truncated: 58,592 more rows]
