# Supplementary material for: Comparative analysis of lipid metabolism in trophoblast subpopulations in preeclampsia and in vitro hypoxia model
Source: Front Mol Biosci. 2025 Dec 9;12:1731126. doi: 10.3389/fmolb.2025.1731126 (PMC12722821; doi:10.3389/fmolb.2025.1731126)
Supplement: Supplementary file 2 [file Table3.csv]

pathway	pval	padj	log2err	ES	NES	size	leadingEdge
HALLMARK_MYC_TARGETS_V1	2.19226142970605e-32	1.09613071485303e-30	1.48156758833633	-0.768916669700446	-2.62923098284112	199	KPNA2|CDC20|CTPS1|ODC1|DDX21|NOLC1|SRM|EIF3J|ETF1|CCNA2|CCT5|RRP9|AIMP2|NOP56|NCBP1|PSMA7|PSMD1|HNRNPA3|GSPT1|PSMC4|NOP16|SET|XPOT|RANBP1|SRSF1|ILF2|CYC1|CCT3|TCP1|HNRNPA2B1|ABCE1|NME1|HSPD1|C1QBP|CCT7|HNRNPR|STARD7|PA2G4|GOT2|SNRPA1|MYC|EIF2S1|HSPE1|EIF4E|COX5A|PPM1G|IFRD1|SRSF3|PSMB3|H2AZ1|SNRPG|SRSF7|PSMC6|CCT2|TFDP1|RNPS1|PTGES3|SNRPD1|NDUFAB1|PSMA4|ERH|RAN|SRSF2|SF3A1|PSMB2|HDGF|IARS1|SERBP1…
HALLMARK_HYPOXIA	9.25432876646447e-32	2.31358219161612e-30	1.46752397671296	0.784182742820314	2.72840550106467	186	SLC2A3|SERPINE1|NDRG1|BHLHE40|P4HA1|PAM|GBE1|FOS|P4HA2|INHA|PLAC8|ATF3|MXI1|CAVIN1|DDIT4|KDM3A|PPFIA4|BNIP3L|VEGFA|ADM|EFNA1|PLAUR|ERO1A|ALDOC|CCNG2|EFNA3|HK2|PLIN2|SLC2A1|ZFP36|RORA|PPP1R15A|STC2|PNRC1|KLF6|EGFR|PDK1|RRAGD|PGK1|ENO2|GAPDH|PFKP|STC1|ANKZF1|NFIL3|KLF7|FAM162A|COL5A1|NOCT|BTG1|NEDD4L|DUSP1|WSB1|CCN1|FOSL2|CSRP2|MYH9|NR3C1|FOXO3|SLC6A6|GLRX|ALDOA|LDHA|ERRFI1|TES|UGP2|IDS|GYS1|CDKN1A…
HALLMARK_E2F_TARGETS	2.91577787265009e-30	4.85962978775015e-29	1.43181244608859	-0.755016988287111	-2.5792845010497	200	KPNA2|CDC20|CTPS1|PLK1|KIF18B|HMMR|CDKN3|NOLC1|TACC3|CDC25A|LBR|DLGAP5|TOP2A|PTTG1|AURKA|UBE2S|NOP56|CDCA8|LMNB1|CCNE1|DCTPP1|GSPT1|CKS2|CSE1L|ASF1A|TUBG1|RANBP1|SRSF1|E2F8|DDX39A|CDK1|NME1|AURKB|CCNB2|PA2G4|MYC|EIF2S1|TMPO|CTCF|RACGAP1|H2AZ1|NCAPD2|LYAR|BUB1B|KIF4A|BIRC5|CDCA3|CDC25B|UBE2T|DEPDC1|H2AX|TRIP13|RAN|SRSF2|CNOT9|XRCC6|TIPIN|KIF22|ZW10|POP7|ASF1B|SNRPB|MYBL2|JPT1|HNRNPD|ESPL1|MELK|EZH…
HALLMARK_G2M_CHECKPOINT	3.48264092181553e-27	4.35330115226942e-26	1.34992572002205	-0.741827550971134	-2.53660254458823	199	KPNA2|CDC20|ODC1|PLK1|KIF23|HMMR|CDKN3|NOLC1|TACC3|CDC25A|AMD1|LBR|CCNF|TOP2A|CENPA|CCNA2|TROAP|BUB1|PTTG1|AURKA|UBE2S|UBE2C|LMNB1|E2F4|DKC1|KMT5A|GSPT1|CKS2|SFPQ|TPX2|SRSF1|NCL|DDX39A|NSD2|LIG3|TNPO2|CDK1|AURKB|NDC80|CCNB2|DBF4|EWSR1|MYC|TMPO|UCK2|CTCF|ODF2|RACGAP1|H2AZ1|KIF4A|BIRC5|CDC25B|DTYMK|PBK|H2AZ2|TOP1|TFDP1|CENPF|H2AX|SNRPD1|SRSF2|SQLE|NEK2|HNRNPU|KNL1|KIF11|KIF22|CDC27|MYBL2|JPT1|HNRNP…
HALLMARK_OXIDATIVE_PHOSPHORYLATION	7.6073902828253e-26	7.6073902828253e-25	1.31888879607587	-0.735538097400714	-2.51519555168585	198	CYCS|IDH3A|AIFM1|SLC25A11|FH|NDUFS8|MRPL34|FDX1|TIMM17A|SDHB|NDUFS6|CYC1|MPC1|AFG3L2|NDUFS1|PDHA1|ATP5MC1|ATP5F1B|ALAS1|UQCRQ|TIMM10|HCCS|GOT2|UQCRFS1|TIMM50|COX5A|MFN2|IDH1|ATP6V0B|FXN|CS|MRPS12|HSD17B10|HSPA9|ATP5MC3|MDH2|NDUFAB1|DLD|MRPS15|TIMM8B|ATP5F1A|SLC25A5|ATP5PB|SUCLG1|VDAC1|SLC25A20|NDUFS3|DLAT|TOMM22|ETFA|SUCLA2|TOMM70|PDHB|GRPEL1|TIMM13|OGDH|NDUFS7|NDUFB1|MRPL35|LDHB|NDUFB2|POLR2F|AC…
HALLMARK_MYC_TARGETS_V2	2.00517954653532e-14	1.6709829554461e-13	0.97599468306432	-0.831097144903833	-2.43988373905814	57	PLK1|PPRC1|TCOF1|MYBBP1A|NOLC1|SRM|RRP9|AIMP2|NOP56|PRMT3|DCTPP1|PUS1|NOP16|NIP7|RRP12|NDUFAF4|UTP20|HSPD1|RABEPK|PA2G4|GRWD1|MYC|HSPE1|BYSL|IMP4|WDR43|MRTO4|FARSA|WDR74|LAS1L|SLC19A1|NOC4L|SLC29A2|MPHOSPH10|TBRG4|UNG|TMEM97|DDX18|CBX3|TFB2M|RCL1|PPAN|NOP2|GNL3
HALLMARK_TNFA_SIGNALING_VIA_NFKB	2.06029112778757e-12	1.47163651984827e-11	0.898671232061694	0.636723976835869	2.20950527006942	181	SLC2A3|SERPINE1|BHLHE40|SAT1|FOS|ATF3|VEGFA|EFNA1|PLAUR|CCND1|ZFP36|PPP1R15A|PNRC1|KLF6|TNFAIP8|PLK2|BTG2|NFIL3|BTG1|GADD45B|KLF10|DUSP1|SPHK1|ID2|TNIP1|CCN1|IFNGR2|FOSL2|HES1|MXD1|TNFAIP2|IL6ST|SOCS3|NFKBIA|SMAD3|PANX1|RNF19B|LIF|MAP3K8|NFKB2|CDKN1A|ABCA1|GCH1|BCL3|TNFSF9|CFLAR|IRS2|EGR2|TGIF1|FOSL1|F2RL1|HBEGF|JAG1|JUN|IER5|BIRC3|IL18|DNAJB4|IER3|SERPINB8|DRAM1|DUSP4|KLF2|BIRC2|FOSB|RHOB|CD83|E…
HALLMARK_P53_PATHWAY	1.57484143768542e-11	9.84275898553388e-11	0.863415391606693	0.620456305075282	2.15919962045461	192	NDRG1|SAT1|FOS|DDB2|ATF3|DDIT4|KRT17|PDGFA|PPP1R15A|PITPNC1|ABHD4|PLK2|BTG2|ANKRA2|FAM162A|MKNK2|BTG1|OSGIN1|SESN1|EPS8L2|TGFB1|SPHK1|ZFP36L1|XPC|NUPR1|PRMT2|CCNG1|FDXR|APAF1|GM2A|RALGDS|MXD1|FOXO3|PPM1D|RNF19B|PVT1|LIF|CLCA2|SLC7A11|TSPYL2|CDKN1A|COQ8A|PHLDA3|KIF13B|RETSAT|HEXIM1|ITGB4|S100A4|CTSF|TNFSF9|S100A10|UPP1|PERP|RAD51C|EPHA2|TCN2|TM7SF3|HBEGF|PLXNB2|ABCC5|PROCR|JUN|CYFIP2|IER5|VWA5A|F2…
HALLMARK_EPITHELIAL_MESENCHYMAL_TRANSITION	1.89051205780244e-11	1.05028447655691e-10	0.863415391606693	0.628404651659196	2.16058961294523	170	LOXL2|SERPINE1|FSTL3|SAT1|COL6A3|PLOD2|VEGFA|PLAUR|COL7A1|LAMC2|ENO2|ITGA2|FBLN5|BMP1|COL5A1|SFRP1|LRP1|GADD45B|TGFB1|ID2|SLC6A8|COL16A1|CCN1|LAMA1|LGALS1|COL1A1|SPARC|CAPG|MATN2|COL12A1|CD59|PDGFRB|P3H1|ITGA5|BASP1|PDLIM4|TGM2|PCOLCE|EFEMP2|PLOD1|EMP3|DST|COL6A2|CCN2|JUN|LOXL1|TIMP1|COL4A2|FBLN2|LAMA3|GPC1|HTRA1|COL4A1|RHOB
HALLMARK_SPERMATOGENESIS	3.58905633652224e-07	1.79452816826112e-06	0.674962860011025	-0.622151715031021	-1.97699108710499	104	CDKN3|PRKAR2A|BUB1|AURKA|PSMG1|MTOR|NCAPH|PEBP1|IDE|CLPB|CDK1|CCNB2|DBF4|PHKG2|STRBP|NEK2|TSN|TALDO1|IP6K1|ZC3H14|CHFR|EZH2|KIF2C|MAST2|MAP7|GSTM3|PARP2|VDAC3|BRAF|NF2|ELOVL3|YBX2|AGFG1|CSNK2A2|RFC4|ACE|PGS1
HALLMARK_INFLAMMATORY_RESPONSE	1.5948159396016e-05	7.24916336182544e-05	0.575610261071129	0.524617400781592	1.7869725933284	158	SERPINE1|TNFSF10|ADM|PLAUR|KLF6|BTG2|SPHK1|IFNGR2|MXD1|NFKBIA|IL1R1|CD40|EBI3|SRI|LIF|AXL|TLR3|HPN|CDKN1A|ABCA1|ITGA5|GCH1|IL18R1|TNFSF9|P2RX4|MET|P2RX7|OSMR|PSEN1|HBEGF|EMP3|CXCR6|LYN|NLRP3|IFNAR1|TIMP1|SCN1B|IL18|RNF144B|TPBG|SLC11A2|TAPBP|NMI|STAB1|IFITM1|GNA15|CD82|PTAFR|LAMP3|ICAM1|IRF1|GABBR1|IL18RAP
HALLMARK_COAGULATION	2.48046931577751e-05	0.000103352888157396	0.575610261071129	0.556259089097309	1.84257587166734	121	SERPINE1|MMP11|CD9|ITGA2|SERPING1|CRIP2|C3|BMP1|GSN|KLF7|SH2B2|LRP1|MST1|SPARC|CFD|USP11|S100A13|HPN|CAPN2|CTSB|LTA4H|CLU|ANG|ANXA1|TIMP1|C8G|ISCU|HTRA1|C1S|PLAT|C9|FN1|ADAM9|DUSP14|KLK8|SIRT2|MAFF|LGMN
HALLMARK_UNFOLDED_PROTEIN_RESPONSE	2.79532616166137e-05	0.000107512544679283	0.575610261071129	-0.552259523380936	-1.78240483554261	110	NOLC1|HYOU1|SLC30A5|RRP9|NOP56|DKC1|XPOT|CEBPG|EIF4G1|DDX10|NOP14|HSPA5|EIF2S1|WIPI1|EIF4E|SRPRA|PREB|EXOC2|ATP6V0D1|NFYB|HSPA9|H2AX|EIF4A3|YIF1A|IARS1|SRPRB|SPCS3|EXOSC4|PARN|ALDH18A1|TATDN2|BANF1|LSM4|SPCS1|KIF5B|EXOSC9|TARS1|YWHAZ|NHP2|EXOSC1|EXOSC2|XBP1|DNAJC3|LSM1|CNOT6|GOSR2|GEMIN4|MTREX|EIF4A1|SDAD1|KHSRP|PAIP1|POP4|CEBPB|EIF2AK3
HALLMARK_MITOTIC_SPINDLE	0.000104060822883918	0.000371645796013992	0.538434096309916	-0.478919981117194	-1.63768186906462	198	PLK1|KIF23|DLGAP5|PIF1|TOP2A|BUB1|AURKA|LMNB1|TPX2|DYNLL2|CDK1|NDC80|CCNB2|MAPRE1|PREX1|RACGAP1|SUN2|NET1|KIF4A|BIRC5|ARHGDIA|CENPF|ECT2|NEK2|CKAP5|KIF11|KIF22|SAC3D1|CDC27|DLG1|CDC42EP4|ESPL1|INCENP|YWHAE|SEPTIN9|RANBP9|KIF5B|BIN1|CENPE|TAOK2|KIF2C|EPB41|ARHGEF2|CAPZB|BCL2L11|NIN|VCL|KATNA1|STK38L|PRC1|SMC4|KATNB1|PKD2|TUBGCP5|BCAR1|MYO1E|BCR|SMC1A|KLC1|PAFAH1B1|CEP131|GEMIN4|PCGF5|STAU1|MYO9B|A…
HALLMARK_ESTROGEN_RESPONSE_EARLY	0.000280744575735321	0.000825719340398002	0.49849310876659	0.451603868673968	1.57036895705821	187	BHLHE40|RAB17|FOS|MYOF|ALDH3B1|ELF3|CYP26B1|CCND1|SLC2A1|STC2|DHRS3|SLC1A1|MAST4|HR|CLIC3|RETREG1|PTGES|KLF10|PLAAT3|PEX11A|MINDY1|FARP1|PODXL|HES1|AFF1|FHL2|IL6ST|CELSR1|FLNB|NADSYN1|ADD3|TIAM1|NRIP1|UGCG|CALB2|BLVRB|KDM4B|IGF1R|TJP3|KRT15|NAV2|TGM2|TFAP2C|KRT18|DHRS2|KRT8|DEPTOR|MICB|SH3BP5|GREB1|TPBG|SLC7A5|SCARB1|ELF1
HALLMARK_GLYCOLYSIS	0.000247716631316337	0.000825719340398002	0.49849310876659	0.457135465997628	1.59233511520816	189	P4HA1|PAM|SPAG4|P4HA2|PLOD2|MXI1|DDIT4|PPFIA4|VEGFA|ERO1A|EFNA3|HK2|ELF3|NOL3|STC2|SLC16A3|EGFR|RRAGD|PGK1|ENO2|PFKP|STC1|ANKZF1|FAM162A|COL5A1|ALDH7A1|PKM|GLRX|DSC2|ALDOA|LDHA|UGP2|GYS1|SLC35A3|DPYSL4|PYGL|ENO1|EXT1|ANG|IRS2|MET|TPI1|CITED2|PLOD1|CXCR4|MPI|AGL|BPNT1|IER3|TPBG|CASP6|XYLT2|GPC1|CHST6|SDC2|KDELR3|AGRN|ZNF292
HALLMARK_MTORC1_SIGNALING	0.000275030779268205	0.000825719340398002	0.49849310876659	-0.456857120757019	-1.56250087566907	196	PLK1|SDF2L1|ELOVL6|STIP1|PSME3|CDC25A|GOT1|ETF1|HSPA4|CCNF|BUB1|AURKA|RRP9|CCT6A|ACLY|PIK3R3|RDH11|PSMC4|PNO1|TUBG1|ARPC5L|TOMM40|PSMG1|DDX39A|ACACA|ATP5MC1|HSPD1|MAP2K3|ATP2A2|HSPA5|ELOVL5|HSPE1|IFRD1|HMBS|IDH1|POLR3G|PSMC6|HSPA9|IDI1|GMPS|ACTR2|TXNRD1|YKT6|NFKBIB|PSMA4|CACYBP|WARS1|SQLE|CTSC|PNP|HPRT1|PSMD14|HMGCS1|NUFIP1|G6PD|PPA1|DHCR7|ACTR3|PSMC2|PSMD12|PSMA3|EEF1E1|PDAP1|UNG|PSPH|HMGCR|SCD|…
HALLMARK_IL2_STAT5_SIGNALING	0.000439489381259491	0.00122080383683192	0.49849310876659	0.45883044801088	1.58665157488927	175	SLC2A3|NDRG1|BHLHE40|P4HA1|TNFSF10|ITIH5|HK2|PLIN2|RORA|KLF6|GABARAPL1|DHRS3|RRAGD|NFIL3|ANXA4|GADD45B|PLEC|MXD1|CAPG|GSTO1|LIF|TIAM1|MAP3K8|IRF6|AHNAK|IGF1R|TWSG1|LRRC8C|IL18R1|TGM2|P2RX4
HALLMARK_MYOGENESIS	0.00056551508637387	0.00148819759572071	0.477270815362862	0.454002318064299	1.56995573437406	175	BHLHE40|TNNT3|COL6A3|PPFIA4|TNNT1|STC2|GSN|GADD45B|TGFB1|CKMT2|SPHK1|SLC6A8|CTF1|COL1A1|SPARC|TNNI2|MYH9|CFD|CDKN1A|ITGB4|CLU|NAV2|ITGA7|FABP3|PDE4DIP|HBEGF|SORBS1|KCNH1|KLF5|GPX3|TEAD4|PLXNB2|DES|MYOZ1|COL6A2|DTNA|FKBP1B|AGL|SLN|COL4A2|MYBPC3|SMTN|SPTAN1|LSP1|MYL6B|AGRN|APP|SPEG|CACNA1H|MYOM1|PFKM|FHL1|HDAC5|SIRT2|OCEL1|DENND2B|CASQ2|SVIL|LAMA2|CHRNB1|MAPRE3|PTGIS
HALLMARK_ADIPOGENESIS	0.000682051217873847	0.00170512804468462	0.477270815362862	-0.452619461392419	-1.55099291271578	192	ELOVL6|SLC5A6|IDH3A|AIFM1|UCP2|ACLY|CHUK|PPARG|ESRRA|SDHB|GPAM|CHCHD10|CYC1|FAH|MTCH2|CRAT|UQCRQ|IDH1|ATP1B3|PREB|CS|ABCB8|RMDN3|MDH2|NDUFAB1|DLD|TST|STOM|TALDO1|SOWAHC|SUCLG1|NDUFS3|DLAT|UBQLN1|SLC19A1|GRPEL1|LPCAT3|DHCR7|COQ3|ACO2|CMPK1|COX8A|PPM1B|MGLL|AK2|DGAT1|COX7B|ACOX1|GHITM|UQCR10|SLC25A10|UQCR11|DNAJC15|CD151|ETFB|UQCRC1|COQ9|SLC25A1|REEP6|NDUFA5|PEMT|MGST3|GPHN|YWHAG|MRPL15|UCK1|NDUFB7…
HALLMARK_APOPTOSIS	0.000840273187621436	0.0018266808426553	0.477270815362862	0.468914475777824	1.5839154700008	149	TNFSF10|SAT1|ATF3|BNIP3L|PDCD4|CCND1|ENO2|NEDD9|BTG2|GSN|GADD45B|CASP4|FDXR|PLCB2|PDGFRB|CDKN1A|RETSAT|SATB1|PPT1|GCH1|CLU|RNASEL|TIMP2|BMF|CFLAR|PSEN1|KRT18|GPX3|CTNNB1|ANXA1|JUN|SC5D|GPX1|BIRC3|F2R|LMNA|TIMP1|IL18|IER3|CASP6|SPTAN1|IFITM3|IGF2R|GNA15|RHOB|PLAT|PPP2R5B|APP|BCL10
HALLMARK_DNA_REPAIR	0.000828969275522943	0.0018266808426553	0.477270815362862	-0.479437803829764	-1.60386196175724	148	NME1|ALYREF|TAF13|SNAPC5|ADRM1|POLR2E|CMPK2|ERCC2|ARL6IP1|PNP|HPRT1|SAC3D1|APRT|SF3A3|CCNO|ELOA|GTF2A2|POLR2G|POLR2F|POLR2K|NELFCD|NME4|SNAPC4|FEN1|COX17|TARBP2|STX3|TAF12|EIF1B|ITPA|TAF9|ERCC4|AAAS|DGCR8|CSTF3|POLR2C|RFC3|MPC2|SEC61A1|NUDT21|NUDT9|NELFE|POLR2D|SURF1|DAD1|POM121|ADA|GPX4|UMPS|POLA2|SSRP1|POLB|RBX1|POLR1C|SRSF6|TSG101|RFC4|GTF2H3|POLR2J|ERCC8|CLP1|TMED2|MRPL40|VPS28|HCLS1|POLR2I|N…
HALLMARK_UV_RESPONSE_UP	0.000836695645630253	0.0018266808426553	0.477270815362862	-0.458230397753561	-1.53660558202183	151	CCND3|DDX21|STIP1|AMD1|FKBP4|SIGMAR1|SOD2|TYRO3|CCNE1|HYAL2|CASP3|CEBPG|PPIF|ALAS1|YKT6|H2AX|MARK2|PSMC3|TST|HNRNPU|GAL|AGO2|NXF1|DNAJA1|CDK2|GRPEL1|MMP14|CLTB|TARS1|PPAT|BCL2L11|PRPF3|PDAP1|PRKACA|E2F5|DGAT1|FEN1|MSX1|BAK1|PARP2|POLE3|BTG3|CYB5B|CNP|CLCN2|EIF5|ACAA1|CA2|RPN1|IGFBP2|NUP58|UROD|PRKCD|CHKA|MGAT1|RFC4|AP2S1|JUNB
HALLMARK_UV_RESPONSE_DN	0.00108367547269134	0.00225765723477363	0.45505986738723	0.482449048916249	1.61133835072604	132	SERPINE1|BHLHE40|SYNJ2|CELF2|FBLN5|PTPRM|ANXA4|DUSP1|CCN1|COL1A1|FHL2|SYNE1|NR3C1|SMAD3|SRI|ADD3|PDGFRB|ABCC1|LTBP1|IGF1R|RUNX1|PHF3|YTHDC1|VAV2|ATRN|PIK3CD|MET|CITED2|ATP2B4|PTEN|TOGARAM1|APBB2|ARHGEF9|SDC2|AGGF1|WDR37|DLC1|FZD2|VLDLR|COL5A2|MAP2K5|PRKCE|SMAD7|ATRX|DDAH1
HALLMARK_KRAS_SIGNALING_UP	0.00216897840752256	0.00433795681504513	0.431707695803346	0.438386990131002	1.4957620975588	162	MMP11|ENG|PLAUR|ERO1A|GPRC5B|PPP1R15A|ITGA2|CROT|ID2|TSPAN1|GLRX|DNMBP|LIF|ETV5|GALNT3|TOR1AIP2|SATB1|F2RL1|HBEGF|CXCR4|PEG3|VWA5A|BIRC3|GPNMB|MAP3K1|ZNF277|SCN1B|ADGRA2|ETV1|PLAT|WNT7A|PRDM1|SDCCAG8|TRIB1|HKDC1|ETV4|GADD45G|CIDEA|SEMA3B|GABRA3|TNFAIP3|GNG11|ALDH1A3|KIF5C|CSF2|IL10RA|PSMB8|ANKH|CBR4|RGS16|ANGPTL4|TRIB2
HALLMARK_PI3K_AKT_MTOR_SIGNALING	0.0037940463939792	0.00729624306534461	0.431707695803346	-0.493926646628983	-1.56237449616032	98	PRKAR2A|YWHAB|PIK3R3|MAPKAP1|ACACA|CDK1|MAP2K3|PTPN11|CFL1|THEM4|AKT1|EIF4E|MAPK9|ARHGDIA|ACTR2|NFKBIB|CAB39|MAPK1|PPP2R1B|GRK2|E2F1|CDK2|ACTR3|AP2M1|PFN1|PRKAG1|ARF1|UBE2N|MYD88|TRIB3|DUSP3|CLTC|PPP1CA|TBK1|TRAF2|HRAS
HALLMARK_FATTY_ACID_METABOLISM	0.00735795841067827	0.0136258489086635	0.407017918923954	-0.429357952775161	-1.433395964802	144	ODC1|HSPH1|FH|ACSL1|KMT5A|RDH11|PDHA1|CRAT|NTHL1|HCCS|ELOVL5|ACSL4|H2AZ1|IDH1|FASN|HSD17B10|HSP90AA1|IDI1|MDH2|DLD|METAP1|ADSL|SUCLG1|HMGCS1|GCDH|SUCLA2|PDHB|GRHPR|ACO2|YWHAH|MGLL|RAP1GDS1|ACOX1|PTS|REEP6|NSDHL|ACAA1|ECI1|MDH1|CA2|SDHD|ACAT2
HALLMARK_HEME_METABOLISM	0.00836453603193365	0.0149366714855958	0.380730400722792	0.40855505692219	1.41773293330178	181	FOXJ2|P4HA2|MXI1|BNIP3L|OPTN|SLC2A1|BTG2|C3|HEBP1|ELL2|SLC6A8|DMTN|SLC25A37|TFRC|ACP5|LPIN2|NR3C1|FOXO3|MOSPD1|RIOK3|KHNYN|BACH1|AGPAT4|SLC7A11|SDCBP|BLVRB|MKRN1|TNRC6B|RANBP10|SELENBP1|CTSB|CPOX|FBXO34|ATP6V0A1|ALAD|CIR1|BCAM|CCDC28A|YPEL5|RBM5|IGSF3|NFE2L1|PPOX|CAST|KAT2B|BSG|DAAM1|EPOR|SLC11A2|SLC22A4|TENT5C|EZH1|TRIM58|ALDH1L1|ASNS|PPP2R5B|BTRC|PICALM|ALDH6A1
HALLMARK_HEDGEHOG_SIGNALING	0.0106228387777178	0.0183152392719273	0.380730400722792	0.613880421855687	1.64378937082789	34	HEY1|VEGFA|DPYSL2|CELSR1|MYH9|NRCAM|OPHN1|CDK6|PML|RASA1|VLDLR
HALLMARK_PEROXISOME	0.01504522883477	0.0250753813912833	0.380730400722792	-0.439070772205577	-1.38969942735759	99	CTPS1|TOP2A|SOD2|ACSL1|CDK7|RDH11|ISOC1|IDE|CRAT|ELOVL5|ACSL4|IDH1|IDI1|ABCD3|HSD11B2|FIS1|PEX5|CLN8|YWHAH|ACOX1|PRDX1|CLN6|ACAA1|HRAS|SMARCC1
HALLMARK_BILE_ACID_METABOLISM	0.0227594650284267	0.0367088145619785	0.352487857583619	0.423802420587496	1.35156880748791	99	AGXT|OPTN|ABCA2|ABCA4|CROT|IDH2|PEX11A|FDXR|CYP8B1|SLCO1A2|EFHC1|NPC1|ABCA1|RETSAT|PECR|DHCR24|CYP46A1|ABCA5|HSD3B7
HALLMARK_ANDROGEN_RESPONSE	0.0291086504299775	0.0454822662968399	0.352487857583619	-0.432155506088029	-1.36698180933406	98	CCND3|RRP12|PA2G4|AKT1|B4GALT1|ELOVL5|GPD1L|ADRM1|IDI1|PTK2B|SRF|CENPN|H1-0|XRCC6|SPCS3|ACTN1|HMGCS1|XRCC5|MERTK|SRP19|FKBP5|MAP7|SLC26A2|SGK1|HMGCR|SCD|ADAMTS1|UAP1|CAMKK2|TMEM50A|ACSL3|DBI|PTPN21|RPS6KA3|PDLIM5|ITGAV
HALLMARK_COMPLEMENT	0.0335816803769963	0.0508813339045399	0.321775918075361	0.375723028846445	1.29555730814444	171	SERPINE1|PLAUR|SERPING1|C3|LRP1|CASP4|ITGAM|PCSK9|CD59|S100A13|PRSS36|CTSB|DOCK9|LTA4H|CLU|TIMP2|AKAP10|ANG|CBLB|PSEN1|CASP10|LYN|PLSCR1|ERAP2|TIMP1|COL4A2|APOBEC3F|PCLO|WAS|C1S|PLAT|PIK3CA|CD46|C9|VCPIP1|CTSD|FN1|APOBEC3G|ADAM9|GRB2|EHD1|IRF1|CDA|MAFF|LGMN|CTSL|TNFAIP3|PIK3R5|USP8|BRPF3|GCA|CASP9|CASP7
HALLMARK_ANGIOGENESIS	0.0355759658768039	0.0523175968776528	0.321775918075361	0.590913487432897	1.51465221814295	28	VEGFA|PDGFA|STC1|S100A4|VAV2|JAG1|TIMP1|APP|COL5A2|FSTL1
HALLMARK_KRAS_SIGNALING_DN	0.0395649564092718	0.0565213662989597	0.321775918075361	0.401114768397371	1.35489928276689	149	SLC12A3|FGFR3|EFHD1|BTG2|COL2A1|GPR19|STAG3|SPTBN2|THNSL2|COQ8A|EDN2|KRT15|YPEL1|LYPD3|GAMT|TGM1|PLAG1|THRB|PDE6B|NRIP2|SHOX2|ZNF112|TENT5C|CLSTN3|MYO15A|PRODH|LFNG|SELENOP|FGGY|ASB7|NR6A1|KLK8|SLC38A3|MAGIX|CDH16|NR4A2|DTNB|RYR2|CACNA1F|CAPN9|CPEB3|IDUA|CKM
HALLMARK_ESTROGEN_RESPONSE_LATE	0.0514670434271346	0.0714820047599092	0.321775918075361	0.368455083015819	1.27889661694062	183	FOS|MYOF|FGFR3|ALDH3B1|PDCD4|CYP26B1|CCND1|ZFP36|JAK1|CD9|LAMC2|HR|CLIC3|PTGES|IDH2|PLAAT3|ID2|FARP1|AFF1|IL6ST|FLNB|TH|ADD3|TIAM1|DNAJC1|NRIP1|BLVRB|TJP3|PERP|TFAP2C|EMP2|NAB2|ASS1|DHRS2|PTPN6|ATP2B4|MICB|TPBG|SLC7A5|SCARB1|HSPA4L|MAPK13|ST6GALNAC2|MOCS2|MDK|SFN|GPER1|TOB1|FRK
HALLMARK_INTERFERON_GAMMA_RESPONSE	0.0548780487804878	0.0741595253790376	0.276500599254472	0.363954639238628	1.25725672190164	173	TNFSF10|SECTM1|SERPING1|PFKP|TRIM21|BTG1|TRIM14|CASP4|APOL6|TNFAIP2|SOCS3|NFKBIA|STAT2|CD40|SRI|LATS2|STAT3|IL18BP|CDKN1A|TDRD7|GCH1|OAS3|UPP1|DDX60|MT2A|NOD1|SP110|PML|XCL1|PLSCR1|PTPN6|HELZ2|TAPBP|IFITM3|NMI|C1S|NCOA3
HALLMARK_TGF_BETA_SIGNALING	0.0690376569037657	0.090839022241797	0.248911114434702	0.465959963024191	1.33518834086874	52	SERPINE1|ENG|PPP1R15A|TGFB1|KLF10|ID2|IFNGR2|SMAD3|SPTBN1|TGIF1|CTNNB1|LTBP2|BMPR2|HIPK2|SMURF2|FNTA|CDH1|SMAD7|ARID4B|ID3
HALLMARK_REACTIVE_OXYGEN_SPECIES_PATHWAY	0.0710172744721689	0.0910477877848319	0.234392647294686	-0.461762074161594	-1.32848425602323	49	HMOX2|SOD2|PTPA|TXNRD1|ERCC2|ATOX1|SCAF4|CDKN2D|G6PD|PRDX2|SELENOS|PRDX1|LAMTOR5|GLRX2|GPX4|MSRA|JUNB|EGLN2|NDUFS2|STK25
HALLMARK_APICAL_SURFACE	0.089171974522293	0.111464968152866	0.219250346703755	0.485306509175004	1.33111711007885	41	PLAUR|MDGA1|PKHD1|PCSK9|SULF2|LYPD3|ADIPOR2|LYN|CROCC|SRPX|TMEM8B|APP|SLC34A3|ATP8B1
HALLMARK_CHOLESTEROL_HOMEOSTASIS	0.109730848861284	0.133818108367419	0.193813302725311	0.416890404752461	1.26399193988427	72	ATF3|PLAUR|ALDOC|ABCA2|PNRC1|CD9|NFIL3|CXCL16|ERRFI1|GPX8|TP53INP1|CLU|GSTM2|CTNNB1|JAG1|ACTG1|SC5D|PLSCR1|STARD4
HALLMARK_PANCREAS_BETA_CELLS	0.116634799235182	0.138850951470454	0.179782316298324	-0.544663522441893	-1.33665750690231	24	LMO2|PAX6|STXBP1|SRPRB|SPCS1
HALLMARK_APICAL_JUNCTION	0.122950819672131	0.142966069386199	0.181383128498408	0.341143599592542	1.17968637849436	175	NECTIN4|COL17A1|EGFR|LAMC2|ITGA2|BMP1|CDH3|THBS3|COL16A1|CD276|GRB7|RRAS|MYH9|ADAM15|ITGA3|NLGN2|DSC3|CALB2|TSC1|ITGB4|EXOC4|CRB3|GAMT|VAV2|CTNND1|ACTG1|PTEN|EVL|LAMA3|FLNC|CLDN19|MAPK13|ICAM5|SGCE|MDK|TMEM8B|RASA1|SPEG|ADAM9|CDH15|ICAM1
HALLMARK_NOTCH_SIGNALING	0.131048387096774	0.14891862170088	0.173747838999571	0.486971535222834	1.28296676715875	31	NOTCH3|CCND1|DLL1|HES1|FZD7|MAML2|JAG1
HALLMARK_IL6_JAK_STAT3_SIGNALING	0.147302904564315	0.16366989396035	0.165656695205483	0.399688224472261	1.20362740957831	70	CD9|TGFB1|IFNGR2|IL6ST|SOCS3|STAT2|IL1R1|EBI3|MAP3K8|STAT3|IL18R1|OSMR|JUN|IFNAR1|GRB2|IRF1|TNF|TNFRSF1A|TYK2|PIK3R5|IRF9|LEPR|CSF2|TNFRSF21|IL1B|HMOX1
HALLMARK_XENOBIOTIC_METABOLISM	0.192546583850932	0.209289765055361	0.142901149386948	0.325221439411638	1.12329008426664	176	SERPINE1|CYP1A1|GABARAPL1|PTGDS|CROT|PTGES|ID2|LPIN2|SLC6A6|IL1R1|PTGR1|GSTO1|NPC1|BLVRB|SLC12A4|RETSAT|SERTAD1|ABCC2|GCH1|UPP1|CYP26A1|CYP4F2|EPHA2|MT2A|TKFC|CYFIP2|CASP6|CNDP2|BPHL|MARCHF6
HALLMARK_INTERFERON_ALPHA_RESPONSE	0.228329809725159	0.242904052899105	0.131457611642763	0.351965239585467	1.10731252059172	91	TRIM21|TRIM14|GBP2|UBA7|STAT2|SAMD9|TENT5A|TDRD7|DDX60|TRIM5|PROCR|SP110|MOV10|PLSCR1|HELZ2|ELF1|IFITM3|NMI|IFITM1|OAS1|C1S|LAMP3|IFITM2|GMPR|IRF1
HALLMARK_ALLOGRAFT_REJECTION	0.351293103448276	0.365930316091954	0.103576326612592	0.307553018774677	1.03577315801053	152	EGFR|TGFB1|GBP2|IFNGR2|DARS1|ZAP70|CAPG|CD7|CD40|HLA-E|LIF|TLR3|DEGS1|BCL3|TPD52|RPS3A|LYN|DYRK3|NLRP3|F2R|PTPN6|TIMP1|IL18|RPL9|TAPBP|STAB1|WAS|PRKCG|RPS9|BCL10|IKBKB|ELF4|RPS19|ICAM1|TNF|IL18RAP
HALLMARK_PROTEIN_SECRETION	0.437632135306554	0.446563403374035	0.0894366833718621	0.321335604036787	1.01737078677954	94	PAM|BNIP3|EGFR|ABCA1|PPT1|AP3S1|GOLGA4|TPD52|KRT18|DST|SNAP23|STX7|SEC31A|LMAN1|IGF2R|RAB9A
HALLMARK_WNT_BETA_CATENIN_SIGNALING	0.728813559322034	0.728813559322034	0.0574877409561325	-0.305144899577361	-0.850314938814177	41	PSEN2|MYC|KAT2A|SKP2|HDAC2|FZD1|NCOR2|FZD8|CUL1|ADAM17|AXIN2|MAML1|PTCH1|FRAT1|LEF1|TP53|GNAI1|HEY2
