# Supplementary material for: Comparative analysis of lipid metabolism in trophoblast subpopulations in preeclampsia and in vitro hypoxia model
Source: Front Mol Biosci. 2025 Dec 9;12:1731126. doi: 10.3389/fmolb.2025.1731126 (PMC12722821; doi:10.3389/fmolb.2025.1731126)
Supplement: Supplementary file 4 [file Table4.xlsx]

## Sheet: Activated TF_FC>0.6
TF	Targets	Passing	OddsRatio	p_value	p-adj
HIF1A	43	21	6.330849	1.732993e-08	0.000001
NFKB1	125	34	2.478009	2.267740e-05	0.000896
TP53	99	28	2.615562	5.361332e-05	0.001412
RELA	135	34	2.232662	1.209926e-04	0.001912
SP1	172	41	2.075764	1.001983e-04	0.001912
YBX1	21	9	4.974239	7.593247e-04	0.009998
JUN	47	14	2.813711	2.175033e-03	0.024547
WT1	29	10	3.490694	2.790587e-03	0.027557
KLF4	26	9	3.511227	4.365151e-03	0.038316

## Sheet: Activated TF_FC>1
TF	Targets	Passing	OddsRatio	p_value	p-adj
HIF1A	43	14	4.992799	0.000012	0.000465
NFKB1	125	27	2.849389	0.000012	0.000465
RELA	135	26	2.466953	0.000129	0.003404
SP1	172	30	2.184978	0.000263	0.005202
TCF4	11	5	8.618523	0.001571	0.021041
YBX1	21	7	5.171114	0.001598	0.021041
WT1	29	8	3.939896	0.002916	0.032907
USF2	20	6	4.432383	0.006186	0.040726
STAT3	82	15	2.315424	0.005198	0.040726
USF1	25	7	4.021977	0.004823	0.040726
TP53	99	17	2.144120	0.005951	0.040726
KLF4	26	7	3.810294	0.006103	0.040726
JUN	47	10	2.795197	0.007107	0.043191

## Sheet: Repressed TF_FC<-0.6
TF	Targets	Passing	OddsRatio	p_value	p-adj
E2F1	86	24	2.879753	0.000046	0.003605
MYC	63	18	2.975744	0.000281	0.009416
CREB1	21	9	5.579521	0.000358	0.009416
RELA	135	28	1.946749	0.002290	0.045232
NFKB1	125	26	1.953772	0.003072	0.048543

## Sheet: Repressed TF_FC<-1
TF	Targets	Passing	OddsRatio	p_value	p-adj
NFKB1	125	19	3.411905	0.000017	0.000655
RELA	135	20	3.310406	0.000015	0.000655
CREB1	21	7	9.517418	0.000049	0.001297
MYC	63	11	4.026600	0.000275	0.005429
E2F1	86	13	3.389765	0.000353	0.005583
PML	14	5	10.574909	0.000429	0.005652
HDAC1	30	6	4.758709	0.003300	0.037237
