# Supplementary material for: Comparative analysis of lipid metabolism in trophoblast subpopulations in preeclampsia and in vitro hypoxia model
Source: Front Mol Biosci. 2025 Dec 9;12:1731126. doi: 10.3389/fmolb.2025.1731126 (PMC12722821; doi:10.3389/fmolb.2025.1731126)
Supplement: Supplementary file 5 [file Table1.xlsx]

## Sheet: Лист1
Gene	Forward (5’→3’)	Reverse (5’→3’)
HMGCS1	CTC CCT GAC GTG GAA TGT CT	GAA CTG TCT GCC CAG GTG AT
HMGCR	AGC TGT CAT TCC AGC CAA GGT	TCT GTG CTG CAT CCT GTC CAC
LDLR	AAC GAG TTC CAG TGC CAA GAC G	GCA CGT CTC CTG GGA CTC ATC
CLTC	CAG CAC TGG GAC TTG AGC GA	GCA GCT CTT AGC ACC TTG GGA
SCARB1	ACA TCC TGG TCT TGG GTG CGG	CGT GAA GAG CCC AGA GTC GG
SOAT1	GGC TGC TCT GTG ACC GCT TC	TCC CTG GAC TTT GAC AGC CG
ACTB	CTG GAA CGG TGA AGG TGA CA	AAG GGA CTT CCT GTA ACA ACG CA
GUSB	GCG GTC GTG ATG TGG TCT GTG	GGT CCA AGG ATT TGG TGT GAG CG
